# Supplementary material for: Behavioural and psychiatric phenotypes in female carriers of genetic mutations associated with X-linked ichthyosis
Source: PLoS One. 2019 Feb 15;14(2):e0212330. doi: 10.1371/journal.pone.0212330 (PMC6377116; doi:10.1371/journal.pone.0212330)
Supplement: S2 Table — (XLSX) [file pone.0212330.s002.xlsx]

## Sheet: Demographics
Participant number	How old are you?	Country of residence	Handedness	Ethnicity	What is your highest level of education?	Have you ever smoked regularly?	On what basis do you think you are a carrier of a genetic change associated with XLI?	If you have undergone genetic testing, do you know what genetic change you possess?
			1=right, 2=left, 3=both		1=no formal education, 2=high school, 3=college or University, 4=postgraduate	1=yes, 2=no		1=mutation within STS or typical mutation, 2=atypical deletion, 3=don't know
1	29	REDACTED	1	White European or Hispanic	2	2	Family history, skin appearance and genetic or hormonal test	3
2	48		1	White European or Hispanic	3	2	Family history and skin appearance alone
3	35		1	White European or Hispanic	3	2	Family history and skin appearance alone
4	59		1	White European or Hispanic	3	2	Family history and skin appearance alone
5	33		1	White European or Hispanic	3	2	Family history and skin appearance alone
6	46		1	White European or Hispanic	4	2	Family history and skin appearance alone
7	46		1	White European or Hispanic	2	2	Family history and skin appearance alone
8	34		1	Asian	4	1	Family history and skin appearance alone
9	38		1	White European or Hispanic	2	2	Family history, skin appearance and genetic or hormonal test	1
10	56		2	White European or Hispanic	4	2	Family history and skin appearance alone
11	40		2	White European or Hispanic	3	1	Family history and skin appearance alone
12	35		2	White European or Hispanic	3	1	Family history and skin appearance alone
13	51		1	White European or Hispanic	3	1	Family history, skin appearance and genetic or hormonal test	1
14	37		1	White European or Hispanic	2	2	Family history and skin appearance alone
15	32		1	Other or no response	3	2	Family history, skin appearance and genetic or hormonal test	1
16	45		1	White European or Hispanic	4	2	Family history and skin appearance alone
17	34		2	White European or Hispanic	2	1	Family history and skin appearance alone
18	40		2	White European or Hispanic	3	2	Family history, skin appearance and genetic or hormonal test	2
19	45		1	Asian	3	1	Family history and skin appearance alone
20	48		1	White European or Hispanic	3	2	Family history and skin appearance alone
21	33		1	White European or Hispanic	3	2	Family history, skin appearance and genetic or hormonal test	3
22	32		1	White European or Hispanic	3	1	Family history and skin appearance alone	4
23	41		1	White European or Hispanic	3	1	Family history, skin appearance and genetic or hormonal test	3
24	35		1	White European or Hispanic	3	1	Family history, skin appearance and genetic or hormonal test	1
25	47		1	White European or Hispanic	4	2	Family history, skin appearance and genetic or hormonal test	1
26	34		1	White European or Hispanic	3	2	Family history and skin appearance alone
27	41		1	White European or Hispanic	2	2	Family history and skin appearance alone
28	31		1	White European or Hispanic	3	2	Family history and skin appearance alone
29	33		1	White European or Hispanic	2	2	Family history and skin appearance alone
30	33		1	African or Afro-Carribean	3	2	Family history and skin appearance alone
31	36		1	White European or Hispanic	3	2	Family history and skin appearance alone
32	34		1	White European or Hispanic	3	1	Family history, skin appearance and genetic or hormonal test	1
33	64		1	White European or Hispanic	2	2	Family history and skin appearance alone
34	34		1	White European or Hispanic	3	1	Family history, skin appearance and genetic or hormonal test	1
35	38		1	White European or Hispanic	3	1	Family history, skin appearance and genetic or hormonal test	3
36	39		1	White European or Hispanic	3	2	Family history, skin appearance and genetic or hormonal test	3
37	24		1	White European or Hispanic	2	1	Family history and skin appearance alone
38	36		1	White European or Hispanic	3	2	Family history and skin appearance alone
39	42		1	White European or Hispanic	4	1	Family history and skin appearance alone
40	45		1	White European or Hispanic	3	2	Family history and skin appearance alone
41	37		1	Asian	4	2	Don't know or no response	4
42	28		1	White European or Hispanic	3	2	Family history, skin appearance and genetic or hormonal test	1
43	32		1	White European or Hispanic	4	2	Family history and skin appearance alone
44	38		1	White European or Hispanic	3	2	Family history and skin appearance alone
45	39		1	White European or Hispanic	3	1	Family history, skin appearance and genetic or hormonal test	3
46	37		1	White European or Hispanic	3	2	Family history and skin appearance alone
47	55		2	White European or Hispanic	4	2	Family history and skin appearance alone
48	27		1	White European or Hispanic	4	2	Family history and skin appearance alone
49	47		1	White European or Hispanic	2	1	Family history, skin appearance and genetic or hormonal test	1
50	34		1	White European or Hispanic	3	1	Family history, skin appearance and genetic or hormonal test	3
51	45		1	White European or Hispanic	4	2	Family history, skin appearance and genetic or hormonal test	1
52	38		1	White European or Hispanic	3	1	Family history and skin appearance alone
53	64		1	White European or Hispanic	2	1	Family history and skin appearance alone
54	42		1	White European or Hispanic	3	1	Family history and skin appearance alone
55	18		3	White European or Hispanic	2	1	Family history and skin appearance alone	4
56	51		1	White European or Hispanic	4	2	Family history, skin appearance and genetic or hormonal test	2
57	32		1	African or Afro-Carribean	2	2	Family history, skin appearance and genetic or hormonal test	3
58	69		3	Other or no response	2	2	Family history and skin appearance alone
59	39		1	White European or Hispanic	2	2	Family history, skin appearance and genetic or hormonal test	1
60	27		1	White European or Hispanic	3	2	Family history and skin appearance alone
61	26		1	White European or Hispanic	3	2	Family history and skin appearance alone
62	34		2	White European or Hispanic	3	2	Family history and skin appearance alone
63	24		1	Other or no response	4	2	Family history and skin appearance alone	4
64	41		1	White European or Hispanic	3	2	Family history and skin appearance alone
65	47		1	White European or Hispanic	3	2	Family history and skin appearance alone
66	26		1	Asian	3	2	Family history and skin appearance alone	4
67	61		1	African or Afro-Carribean	4	1	Family history and skin appearance alone	4
68	33		1	African or Afro-Carribean	3	2	Family history and skin appearance alone
69	29		1	White European or Hispanic	2	2	Family history and skin appearance alone
70	42		1	White European or Hispanic	4	2	Family history and skin appearance alone
71	19		2	White European or Hispanic	1	2	Family history, skin appearance and genetic or hormonal test	No answer
72	59		1	White European or Hispanic	2	2	Family history and skin appearance alone
73	45		1	White European or Hispanic	3	1	Family history and skin appearance alone
74	64		1	White European or Hispanic	2	2	Family history and skin appearance alone
75	67		2	White European or Hispanic	3	2	Family history and skin appearance alone
76	39		1	White European or Hispanic	4	2	Family history, skin appearance and genetic or hormonal test	1
77	53		1	African or Afro-Carribean	3	2	Family history and skin appearance alone
78	28		1	White European or Hispanic	2	1	Family history, skin appearance and genetic or hormonal test	3
79	25		1	Asian	3	2	Family history and skin appearance alone	4
80	31		1	White European or Hispanic	4	2	Family history and skin appearance alone
81	52		2	White European or Hispanic	2	1	Family history and skin appearance alone
82	35		1	White European or Hispanic	3	1	Family history and skin appearance alone
83	66		1	White European or Hispanic	2	1	Family history and skin appearance alone
84	30		1	White European or Hispanic	3	1	Family history, skin appearance and genetic or hormonal test	1
85	66		1	White European or Hispanic	2	2	Family history, skin appearance and genetic or hormonal test	3
86	39		1	White European or Hispanic	3	1	Family history, skin appearance and genetic or hormonal test	1
87	47		2	White European or Hispanic	3	2	Family history and skin appearance alone
88	53		1	White European or Hispanic	4	2	Family history, skin appearance and genetic or hormonal test	No answer
89	34		1	White European or Hispanic	3	2	Family history, skin appearance and genetic or hormonal test	3
90	50		1	White European or Hispanic	4	1	Family history and skin appearance alone
91	48		1	Other or no response	2	2	Family history, skin appearance and genetic or hormonal test	3
92	37		1	White European or Hispanic	3	1	Family history and skin appearance alone
93	25		1	White European or Hispanic	3	2	Family history, skin appearance and genetic or hormonal test	2
94	27		1	White European or Hispanic	3	2	Family history, skin appearance and genetic or hormonal test	3
95	46		1	White European or Hispanic	3	2	Family history and skin appearance alone
96	60		1	White European or Hispanic	4	1	Family history and skin appearance alone
97	27		1	White European or Hispanic	3	2	Family history and skin appearance alone
98	31		1	White European or Hispanic	4	2	Family history and skin appearance alone
99	55		2	White European or Hispanic	Postgraduate education	2	Family history and skin appearance alone
100	38		1	White European or Hispanic	College or university education	2	Family history and skin appearance alone
101	65		1	Asian	2	2	Family history and skin appearance alone
102	46		1	White European or Hispanic	3	2	Family history, skin appearance and genetic or hormonal test	3
103	32		1	White European or Hispanic	3	1	Family history, skin appearance and genetic or hormonal test	1
104	35		1	White European or Hispanic	3	2	Family history, skin appearance and genetic or hormonal test	3
Mean	40.9362	36 UK	83 Right-handed	84 White European or Hispanic	1 No formal education	30 Yes	59 family history and skin appearance alone
SD	11.2296	27 USA	10 Left-handed	4 African or Afro-Carribean	23 High school education	64 No	35 family history, skin appearance and genetic/hormonal test
		12 EU (excluding UK)	1 Mixed-handed	3 Asian	53 College or University education
		7 Canada		3 Other/No response	17 Postgraduate education
		12 Rest of World

## Sheet: Sensory function
Participant number	How would you rate your vision?	How would you rate your hearing?	How would you rate your sense of taste?	How would you rate your sense of smell?	How would you rate your sense of touch?
	1=excellent, 2=good, 3=average, 4=poor, 5=very poor	1=excellent, 2=good, 3=average, 4=poor, 5=very poor	1=excellent, 2=good, 3=average, 4=poor, 5=very poor	1=excellent, 2=good, 3=average, 4=poor, 5=very poor	1=excellent, 2=good, 3=average, 4=poor, 5=very poor
1	4	3	2	2	4
2	1	1	1	1	1
3	3	2	2	2	2
4	2	1	1	1	1
5	3	3	2	2	2
6	2	4	2	2	2
7	2	2	3	3	3
8	1	1	1	1	1
9	2	2	2	2	4
10	2	3	2	2	1
11	5	5	3	3	3
12	3	4	3	3	4
13	2	3	2	2	2
14	2	1	1	1	1
15	1	1	1	1	1
16	2	1	2	2	2
17	1	2	2	1	2
18	3	2	2	2	2
19	4	2	2	2	2
20	4	2	2	2	2
21	1	1	1	1	1
22	1	1	1	1	1
23	4	1	3	2	2
24	5	3	3	3	3
25	2	2	2	3	2
26	3	3	2	1	2
27	2	2	2	2	2
28	2	2	2	2	2
29	4	4	3	2	3
30	3	1	1	1	1
31	3	3	2	3	2
32	1	1	1	1	1
33	3	2	2	2	2
34	1	3	2	2	1
35	3	1	1	1	1
36	2	2	2	2	1
37	4	3	3	3	3
38	2	1	2	3	3
39	3	2	2	2	1
40	3	3	3	3	3
41	5	2	2	2	2
42	2	2	2	2	2
43	2	2	1	1	1
44	3	2	2	2	2
45	3	3	3	1	1
46	3	2	2	2	2
47	5	3	2	3	3
48	2	4	3	3	2
49	4	4	1	1	1
50	2	2	3	2	1
51	3	3	2	2	2
52	4	3	3	3	3
53	2	3	3	3	3
54	1	1	1	1	1
55	3	2	2	3	2
56	3	1	1	1	2
57	3	3	3	3	3
58	2	2	2	4	3
59	2	2	3	3	4
60	4	4	2	3	3
61	3	4	3	3	4
62	2	3	3	2	4
63	2	2	2	2	3
64	3	2	1	1	1
65	1	1	1	1	2
66	1	1	1	1	1
67	3	3	3	3	3
68	4	1	1	1	1
69	4	3	3	3	2
70	1	3	3	2	3
71	4	1	1	1	2
72	3	1	3	3	3
73	3	2	2	2	2
74	3	3	3	2	2
75	2	3	3	2	3
76	1	1	1	1	1
77	2	1	1	1	1
78	4	4	3	3	3
79	2	2	2	2	2
80	3	3	3	3	3
81	3	4	2	2	2
82	2	1	2	1	1
83	4	1	1	1	1
84	1	1	1	1	1
85	3	2	2	2	1
86	2	1	1	1	2
87	3	2	2	2	2
88	2	2	2	2	2
89	4	3	3	3	2
90	4	2	1	1	1
91	2	2	2	2	2
92	1	2	2	2	2
93	4	2	1	1	2
94	3	3	1	1	2
95	3	1	1	1	1
96	4	3	3	3	3
97	2	2	2	2	2
98	3	3	3	3	3
99	4	4	2	2	3
100	Very 4	3	3	3	1
101	1	1	1	1	1
102	2	2	2	2	2
103	1	1	1	1	1
104	3	2	2	2	1

## Sheet: Personality type
Participant number	How would you best describe your personality?
	1=optimistic and social, 2=short-tempered and irritable, 3=analytical and quiet, 4=relaxed and peaceful
1	2
2	1
3	1
4	1
5	3
6	3
7	1
8	1
9	2
10	1
11	4
12	3
13	2
14	3
15	3
16	1
17	3
18	3
19	3
20	1
21	1
22	2
23	1
24	1
25	1
26	1
27	3
28	3
29	1
30	2
31	2
32	1
33	1
34	2
35	2
36	3
37	3
38	3
39	1
40	3
41	1
42	3
43	1
44	1
45	2
46	3
47	1
48	3
49	1
50	2
51	3
52	2
53	3
54	2
55	3
56	3
57	2
58	3
59	2
60	3
61	3
62	1
63	1
64	1
65	2
66	2
67	2
68	2
69	2
70	2
71	1
72	No answer
73	1
74	4
75	1
76	2
77	2
78	2
79	3
80	3
81	2
82	1
83	1
84	3
85	2
86	3
87	3
88	2
89	3
90	3
91	2
92	2
93	2
94	2
95	2
96	3
97	1
98	3
99	Analytical and quiet
100	Analytical and quiet
101	4
102	1
103	1
104	2
	30/93 'optimistic and social'
	29/93 'short-tempered and irritable'
	31/93 'analytical and quiet'
	3/93 'Relaxed and peaceful'

## Sheet: Psychiatric conditions
Participant number	Have you ever been diagnosed with a brain-related condition (e.g. a developmental disorder such as autism spectrum disorder, ADHD or dyslexia, a psychiatric disorder such as depression, schizophrenia or bipolar disorder, or a neurodegenerative condition such as Alzheimer’s or Parkinson’s Disease?) NON-POSTPARTUM PERIOD	If yes, please give conditions, main symptoms and approximate age at diagnosis
	1=yes, 2=no
1	1	Anxiety disorder
2	2
3	2
4	2
5	2
6	2
7	1	Dyslexia
8	2
9	1	Depression alone, or with comorbid anxiety, OCD or PTSD
10	1	Depression alone, or with comorbid anxiety, OCD or PTSD
11	1	Depression alone, or with comorbid anxiety, OCD or PTSD
12	1	Depression alone, or with comorbid anxiety, OCD or PTSD
13	2
14	2
15	1	Autism spectrum condition
16	1	Depression alone, or with comorbid anxiety, OCD or PTSD
17	1	Depression alone, or with comorbid anxiety, OCD or PTSD
18	2
19	1	Depression alone, or with comorbid anxiety, OCD or PTSD
20	1	Depression alone, or with comorbid anxiety, OCD or PTSD
21	2
22	2	Depression alone, or with comorbid anxiety, OCD or PTSD
23	2
24	2
25	2
26	2
27	2
28	2
29	2
30	2
31	1	Bipolar alone, or with comorbid OCD
32	2
33	2
34	2
35	1	Depression alone, or with comorbid anxiety, OCD or PTSD
36	1	Depression alone, or with comorbid anxiety, OCD or PTSD
37	1	Depression alone, or with comorbid anxiety, OCD or PTSD
38	1	Depression alone, or with comorbid anxiety, OCD or PTSD
39	2
40	1	Depression alone, or with comorbid anxiety, OCD or PTSD
41	2
42	1	Anxiety disorder
43	2
44	1	Depression, with comorbid ADHD or dyslexia
45	1	Depression alone, or with comorbid anxiety, OCD or PTSD
46	2
47	2
48	2
49	1	Depression alone, or with comorbid anxiety, OCD or PTSD
50	1	Dyslexia
51	2
52	1	Depression alone, or with comorbid anxiety, OCD or PTSD
53	1	Dyslexia
54	1	ADHD/ADD alone
55	2
56	2
57	2
58	2
59	1	Depression alone, or with comorbid anxiety, OCD or PTSD
60	2
61	2
62	1	ADHD/ADD alone
63	2
64	2
65	1	ADHD/ADD alone
66	2
67	1	Depression alone, or with comorbid anxiety, OCD or PTSD
68	2
69	2
70	1	Depression alone, or with comorbid anxiety, OCD or PTSD
71	1	Learning disability
72	1	Depression alone, or with comorbid anxiety, OCD or PTSD
73	2
74	2
75	2
76	2
77	1	Depression alone, or with comorbid anxiety, OCD or PTSD
78	2
79	2
80	2
81	2
82	2
83	2
84	2
85	2
86	1	Depression alone, or with comorbid anxiety, OCD or PTSD
87	2
88	2
89	2
90	2
91	2
92	1	Depression alone, or with comorbid anxiety, OCD or PTSD
93	2
94	1	Depression alone, or with comorbid anxiety, OCD or PTSD
95	2
96	1	Depression alone, or with comorbid anxiety, OCD or PTSD
97	2
98	2
99	No
100	No
101	2
102	2
103	2
104	1	Depression alone, or with comorbid anxiety, OCD or PTSD

## Sheet: ASRS data
	Q23_1	Q23_2	Q23_3	Q23_4	Q23_5	Q23_6	Q23_7	Q23_8	Q23_9	Q23_10	Q23_11	Q23_12	Q23_13	Q23_14	Q23_15	Q23_16	Q23_17	Q23_18
	How often do you have trouble wrapping up the final details of a project, once the challenging parts have been done?	How often do you have difficulty getting things in order when you have to do a task that requires organisation?	How often do you have problems remembering appointments or obligations?	When you have a task that requires a lot of thought, how often do you avoid or delay getting started?	How often do you fidget or squirm with your hands or feet when you have to sit down for a long time?	How often do you feel overly active and compelled to do things, like you were driven by a motor?	How often do you make careless mistakes when you have to work on a boring or difficult project?	How often do you have difficulty keeping your attention when you are doing boring or repetitive work?	How often do you have difficulty concentrating on what people say to you, even when they are speaking to you directly?	How often do you misplace or have difficulty finding things at home or at work?	How often are you distracted by activity or noise around you?	How often do you leave your seat in meetings or other situations in which you are expected to remain seated?	How often do you feel restless or fidgety?	How often do you have difficulty unwinding and relaxing when you have time to yourself?	How often do you find yourself talking too much when you are in social situations?	When you’re in a conversation, how often do you find yourself finishing the sentences of the people you are talking to, before they can finish them themselves?	How often do you have difficulty waiting your turn in situations when turn taking is required?	How often do you interrupt others when they are busy?
	PINK writing - inattention	BLACK writing - hyp/imp						Count symptom
Participant number	SCORE: 0=never, 1=rarely, 2=sometimes, 3=often, 4=very often																					Participant number	Total score Section A	Inattention score A	Hyp-Imp score A	Total score Section B	Inattention score B	Hyp-Imp score B	Total score A+B	Inattention score A+B	Hyp-Imp score A+B	Symptom count A (max. 6)	Possible ADHD?	Symptom count B (max. 12)	Total symptom count A+B (max. 18)	Inattentive symptom count A+B (max. 9)	Hyperactive-impulsive symptom count A+B (max. 9)
1	3	1	3	2	4	3	3	4	4	4	3	0	3	4	1	3	2	4				1	16	9	7	35	18	17	51	27	24	4	Yes	9	13	7	6
2	1	1	1	1	1	0	1	1	1	1	2	0	1	0	1	1	0	1				2	5	4	1	10	6	4	15	10	5	0	No	0	0	0	0
3	1	2	2	3	3	1	2	3	2	2	2	2	2	1	1	1	1	1				3	12	8	4	20	11	9	32	19	13	4	Yes	3	7	5	2
4	1	0	1	2	1	1	1	2	1	1	1	0	1	1	2	2	0	2				4	6	4	2	14	6	8	20	10	10	0	No	2	2	0	2
5	2	1	2	3	2	1	2	3	1	1	2	1	1	0	2	2	1	1				5	11	8	3	17	9	8	28	17	11	3	No	2	5	4	1
6	3	3	4	4	3	2	2	3	4	3	3	1	3	2	1	1	2	2				6	19	14	5	27	15	12	46	29	17	5	Yes	6	11	8	3
7	4	4	3	4	1	2	3	3	1	4	3	0	0	3	3	3	0	2				7	18	15	3	25	14	11	43	29	14	4	Yes	8	12	8	4
8	2	0	1	1	1	2	1	2	1	2	2	0	1	3	2	2	1	1				8	7	4	3	18	8	10	25	12	13	1	No	2	3	1	2
9	4	4	3	4	4	4	3	4	2	4	4	2	4	4	4	4	3	3				9	23	15	8	41	17	24	64	32	32	6	Yes	12	18	9	9
10	4	1	2	4	4	1	3	4	1	3	2	1	3	2	3	3	0	1				10	16	11	5	26	13	13	42	24	18	4	Yes	6	10	6	4
11	3	3	2	3	3	1	1	2	3	3	3	1	3	3	2	3	2	1				11	15	11	4	27	12	15	42	23	19	5	Yes	6	11	7	4
12	3	3	3	4	4	4	4	3	2	3	4	1	4	2	1	1	1	2				12	21	13	8	28	16	12	49	29	20	6	Yes	7	13	9	4
13	2	2	2	2	3	3	3	3	3	2	4	1	3	3	4	3	2	3				13	14	8	6	34	15	19	48	23	25	5	Yes	9	14	7	7
14	1	1	2	2	1	0	1	1	1	1	3	0	1	1	1	1	1	1				14	7	6	1	13	7	6	20	13	7	1	No	1	2	2	0
15	4	2	0	2	4	4	4	2	4	4	4	4	4	4	2	2	2	0				15	16	8	8	36	18	18	52	26	26	4	Yes	8	12	6	6
16	2	2	3	2	2	1	3	3	3	3	3	1	1	3	3	3	1	3				16	12	9	3	30	15	15	42	24	18	3	No	9	12	8	4
17	2	3	3	2	1	3	4	4	3	2	2	1	3	4	2	0	1	1				17	14	10	4	27	15	12	41	25	16	4	Yes	5	9	6	3
18	3	2	4	2	3	4	3	4	2	4	3	0	3	3	4	2	1	2				18	18	11	7	31	16	15	49	27	22	5	Yes	10	15	8	7
19	4	4	2	3	4	2	1	4	3	1	2	0	4	3	1	0	2	1				19	19	13	6	22	11	11	41	24	17	5	Yes	4	9	6	3
20	2	4	4	4	2	4	3	3	3	4	3	2	4	4	4	4	3	3				20	20	14	6	40	16	24	60	30	30	5	Yes	12	17	9	8
21	1	1	1	1	2	1	2	1	1	2	3	0	1	4	3	2	0	1				21	7	4	3	20	9	11	27	13	14	0	No	4	4	1	3
23	2	2	1	3	4	4	1	1	1	4	3	0	3	2	4	3	3	1				23	16	8	8	26	10	16	42	18	24	5	Yes	6	11	5	6
24	0	0	1	2	3	1	1	2	1	2	1	0	2	1	2	2	0	1				24	7	3	4	15	7	8	22	10	12	1	No	2	3	0	2
25	3	2	1	4	1	1	2	3	2	1	3	1	1	1	0	1	1	0				25	12	10	2	16	11	5	28	21	7	3	No	3	6	6	0
26	1	1	1	1	0	4	1	1	0	1	2	0	1	1	2	1	0	1				26	8	4	4	11	5	6	19	9	10	1	No	0	1	0	1
27	2	3	3	3	2	4	1	3	3	3	4	2	2	3	3	1	0	1				27	17	11	6	26	14	12	43	25	18	5	Yes	7	12	8	4
28	1	1	1	2	1	1	2	2	1	1	2	1	2	2	0	0	0	2				28	7	5	2	15	8	7	22	13	9	0	No	1	1	0	1
29	2	2	3	2	1	0	2	3	1	3	2	1	1	1	0	1	1	2				29	10	9	1	18	11	7	28	20	8	3	No	3	6	5	1
30	1	1	2	2	0	0	1	2	1	2	2	1	1	1	0	0	0	0				30	6	6	0	11	8	3	17	14	3	1	No	0	1	1	0
31	4	3	2	3	1	2	3	1	2	3	2	1	1	1	3	2	1	2				31	15	12	3	22	11	11	37	23	14	4	Yes	6	10	7	3
32	2	1	2	3	3	2	3	3	2	2	2	1	2	3	3	1	2	2				32	13	8	5	26	12	14	39	20	19	4	Yes	6	10	6	4
33	3	3	3	3	1	1	2	1	2	3	2	0	1	1	2	3	2	2				33	14	12	2	21	10	11	35	22	13	4	Yes	4	8	6	2
34	2	1	1	1	2	0	1	2	2	2	2	0	2	3	1	2	0	0				34	7	5	2	17	9	8	24	14	10	1	No	3	4	2	2
35	1	2	1	2	3	3	1	1	2	1	1	0	2	2	1	2	0	1				35	12	6	6	14	6	8	26	12	14	3	No	2	5	2	3
36	2	2	1	1	3	4	2	2	3	2	2	1	2	3	1	1	1	0				36	13	6	7	20	11	9	33	17	16	4	Yes	2	6	3	3
37	2	2	3	3		2	1	3	2	3	2	1	3	4	1	2	1	1				37	12	10	2	24	11	13	36	21	15	4	Yes	6	10	7	3
38	4	4	4	4	0	0	2	3	0	4	2	0	0	3	3	2	0	1				38	16	16	0	20	11	9	36	27	9	4	Yes	5	9	6	3
39	4	1	1	3	1	1	2	3	1	1	1	1	1	2	1	2	3	2				39	11	9	2	20	8	12	31	17	14	2	No	4	6	3	3
40	1	1	1	1	1	0	1	2	1	1	1	0	1	3	1	2	0	1				40	5	4	1	14	6	8	19	10	9	0	no	2	2	0	2
42	3	0	1	4	1	2	1	2	2	0	2	1	2	4	4	2	2	1				42	11	8	3	23	7	16	34	15	19	2	No	4	6	3	3
43	1	0	2	2	3	1	0	2	0	1	2	0	1	1	2	2	1	0				43	9	5	4	12	5	7	21	10	11	2	No	1	3	1	2
44	4	3	4	4	4	3	4	3	3	4	4	4	4	4	4	4	3	3				44	22	15	7	44	18	26	66	33	33	6	Yes	12	18	9	9
45	2	2	4	3	4	2	2	3	4	3	2	1	3	2	2	3	2	2				45	17	11	6	29	14	15	46	25	21	5	Yes	6	11	7	4
46	1	1	0	2	2	0	1	1	1	2	2	0	1	1	0	2	0	1				46	6	4	2	12	7	5	18	11	7	0	No	1	1	0	1
48	2	1	1	2	4	1	1	1	2	1	2	0	1	1	2	1	1	1				48	11	6	5	14	7	7	25	13	12	2	No	1	3	2	1
49	0	1	3	2	0	0	1	1	2	0	1	0	2	2	3	1	0	1				49	6	6	0	14	5	9	20	11	9	1	No	2	3	2	1
50	2	1	3	3	4	3	2	3	3	3	3	2	2	2	3	4	3	4				50	16	9	7	34	14	20	50	23	27	5	Yes	9	14	7	7
51	0	0	0	0	0	2	1	1	1	1	1	0	0	2	0	0	0	1				51	2	0	2	8	5	3	10	5	5	0	No	0	0	0	0
52	3	3	4	4	4	3	1	2	4	4	3	0	3	4	0	1	0	0				52	21	14	7	22	14	8	43	28	15	6	Yes	5	11	7	4
53	3	4	3	4	4	3	4	4	4	3	3	2	3	3	4	4	2	4				53	21	14	7	40	18	22	61	32	29	6	Yes	11	17	9	8
54	2	2	3	3	4	3	2	3	4	4	4	4	4	4	4	4	4	4				54	17	10	7	45	17	28	62	27	35	6	Yes	11	17	8	9
56	3	2	3	3	2	1	2	3	2	2	2	1	2	3	1	1	1	1				56	14	11	3	21	11	10	35	22	13	4	Yes	3	7	6	1
57	3	4	4	3	2	1	2	3	3	3	3	0	1	1	1	1	1	3				57	17	14	3	22	14	8	39	28	11	4	Yes	5	9	8	1
58	2	1	0	2	2	2	2	1	1	2	1	1	2	2	1	1	2	2				58	9	5	4	18	7	11	27	12	15	1	No	1	2	1	1
59	2	3	1	4	3	2	2	4	3	4	4	2	3	4	3	3	2	1				59	15	10	5	35	17	18	50	27	23	4	Yes	9	13	7	6
60	1	1	0	2	4	4	3	2	3	1	1	1	4	4	3	4	3	2				60	12	4	8	31	10	21	43	14	29	2	No	8	10	2	8
61	1	2	3	3	4	2	2	1	2	4	4	2	4	3	1	3	1	2				61	15	9	6	29	13	16	44	22	22	4	Yes	8	12	6	6
62	3	3	4	2	2	1	4	2	0	3	4	0	1	1	3	3	1	2				62	15	12	3	24	13	11	39	25	14	3	No	6	9	6	3
64	3	3	2	4	4	3	4	4	3	4	4	2	4	4	4	4	4	4				64	19	12	7	45	19	26	64	31	33	6	Yes	13	19	9	9
65	2	3	2	3	2	2	4	4	4	3	3	2	2	4	4	3	2	2				65	14	10	4	37	18	19	51	28	23	4	Yes	10	14	9	5
68	2	2	3	3	1	1	1	2	3	3	2	0	2	2	0	0	0	0				68	12	10	2	15	11	4	27	21	6	4	Yes	2	6	6	0
69	2	3	4	3	4	2	2	4	4	4	4	1	3	1	4	4	4	4				69	18	12	6	39	18	21	57	30	27	5	Yes	9	14	8	6
70	2	1	2	2	2	1	3	3	3	4	2	0	2	2	2	3	1	2				70	10	7	3	27	15	12	37	22	15	2	No	6	8	6	2
71	4	2	0	2	2	0	2	2	4	1	3	0	1	0	1	0	2	2				71	10	8	2	18	12	6	28	20	8	2	No	3	5	4	1
72	4	3	2	3	3	3	2	2	3	2	3		3	3	1	2	1.31522	1.69565				72	18	12	6	24.0109	12	12.0109	42.0109	24	18.0109	6	Yes	6	12	6	6
73	0	0	0	0	3	2	2	2	0	2	2	0	2	1	1	2	0	1				73	5	0	5	15	8	7	20	8	12	1	No	1	2	0	2
74	2	2	2	3	1	1	2	1	2	2	2	1	2	2	2	2	2	2				74	11	9	2	22	9	13	33	18	15	4	Yes	3	7	5	2
75	1	1	1	1	1	3	1	1	2	1	2	0	1	1	3	1	0	2				75	8	4	4	15	7	8	23	11	12	1	No	3	4	1	3
76	2	3	2	3	4	0	4	4	4	2	1	0	3	4	2	4	0	2				76	14	10	4	30	15	15	44	25	19	5	Yes	7	12	7	5
77	3	3	2	3	2	1	2	3	3	3	3	2	1	1	1	1	1	1				77	14	11	3	22	14	8	36	25	11	4	Yes	5	9	8	1
78	2	1	3	0	4	0	4	4	1	1	1	1	4	4	3	4	4	4				78	10	6	4	35	11	24	45	17	28	3	No	8	11	4	7
80	2	2	2	3	3	2	3	3	2	3	2	0	2	2	2	2	2	2				80	14	9	5	25	13	12	39	22	17	5	Yes	6	11	8	3
81	1	1	2	2	3	2	2	2	2	2	2	1	2	1	1	1	1	1				81	11	6	5	18	10	8	29	16	13	2	No	1	3	2	1
82	1	0	1	2	3	3	3	2	3	1	4	1	3	3	3	1	0	2				82	10	4	6	26	13	13	36	17	19	2	No	7	9	3	6
83	2	1	3	2	1	0	2	3	1	2	3	0	0	0	2	1	0	1				83	9	8	1	15	11	4	24	19	5	2	No	2	4	4	0
84	1	1	2	2	0	2	0	1	0	0	1	0	0	3	1	2	0	0				84	8	6	2	8	2	6	16	8	8	1	No	2	3	1	2
85	1	1	1	2	2	1	2	1	1	3	3	1	3	1	4	2	2	3				85	8	5	3	26	10	16	34	15	19	0	No	6	6	2	4
86	2	2	1	3	1	1	1	1	0	1	2	0	1	1	1	1	1	2				86	10	8	2	12	5	7	22	13	9	3	No	1	4	3	1
87	2	2	1	1	2	1	1	2	2	1	1	1	1	1	3	3	3	3				87	9	6	3	22	7	15	31	13	18	2	No	5	7	3	4
88	2	1	1	2	2	1	2	2	2	2	2	1	2	1	2	3	3	3				88	9	6	3	25	10	15	34	16	18	1	No	4	5	2	3
89	2	0	1	1	2	2	1	2	2	3	2	1	3	4	2	3	1	2				89	8	4	4	26	10	16	34	14	20	1	No	6	7	3	4
90	1	1	1	1	1	1	1	1	1	1	1	1	1	1	1	1	1	1				90	6	4	2	12	5	7	18	9	9	0	No	0	0	0	0
91	2	3	2	2	3	3	2	4	3	4	4	2	3	3	2	4	2	2				91	15	9	6	35	17	18	50	26	24	5	Yes	9	14	7	7
92	2	4	4	4	1	0	3	4	4	4	4	1	1	1	0	0	1	3				92	15	14	1	26	19	7	41	33	8	4	Yes	6	10	9	1
93	2	1	4	3	1			2	3	2	1	1	1	2	2	0	0	1				93	11	10	1	15	8	7	26	18	8	3	No	1	4	4	0
94	1	3	3	4	1	2	0	2	3	1	3	1	2	1	1	1	1	1				94	14	11	3	17	9	8	31	20	11	3	No	2	5	5	0
95	3	2	0	4	4	3	1	4	3	3	4	3	4	4	3	3	3	1				95	16	9	7	36	15	21	52	24	28	5	Yes	10	15	7	8
96	1	1	1	3	2	1	1	2	3	2	3	1	1	3	2	3	1	3				96	9	6	3	25	11	14	34	17	17	1	No	5	6	3	3
97	0	0	0	0	1	2	0	0	0	0	1	0	1	2	1	0	1	0				97	3	0	3	6	1	5	9	1	8	0	No	0	0	0	0
98	3	2	2	2	2	2	2	3	2	3	2	1	2	2	1	2	1	2				98	13	9	4	23	12	11	36	21	15	3	No	5	8	6	2
101	0	0	1	0	0	0	0	0	0	0	0	0	0	0	0	0	0	0				101	1	1	0	0	0	0	1	1	0	0	No	0	0	0	0
102	2	1	1	2	1	0	1	1	1	2	2	1	1	3	2	2	1	2				102	7	6	1	19	7	12	26	13	13	1	No	3	4	1	3
103	1	2	2	2	1	1	1	1	1	3	2	0	1	0	2	2	2	1				103	9	7	2	16	8	8	25	15	10	2	No	2	4	3	1
104	3	3	4	3	4	2	3	3	3	3	4	2	4	3	4	4	4	4				104	19	13	6	41	16	25	60	29	31	5	Yes	12	17	9	8
																							Total score Section A	Inattention score A	Hyp-Imp score A	Total score Section B	Inattention score B	Hyp-Imp score B	Total score A+B	Inattention score A+B	Hyp-Imp score A+B	Symptom count A (max. 6)	Possible ADHD?	Symptom count B (max. 12)	Total symptom count A+B (max. 18)	Inattentive symptom count A+B (max. 9)	Hyperactive-impulsive symptom count A+B (max. 9)
																						Mean	12.234	8.31915	3.91489	23.1065	11.0638	12.0427	35.3405	19.383	15.9576	3.02128	45	4.90426	7.92553	4.60638	3.29787
																						SD	4.81357	3.68727	2.18332	9.44079	4.29756	5.9711	13.4984	7.41128	7.61427	1.87788		3.42059	4.95624	2.99181	2.57711

## Sheet: BIS11 data
		Q25_1	Q25_2	Q25_3	Q25_4	Q25_5	Q25_6	Q25_7	Q25_8	Q25_9	Q25_10	Q25_11	Q25_12	Q25_13	Q25_14	Q25_15	Q25_16	Q25_17	Q25_18	Q25_19	Q25_20	Q25_21	Q25_22	Q25_23	Q25_24	Q25_25	Q25_26	Q25_27	Q25_28	Q25_29	Q25_30
Participant number	Status	People differ in the ways they act and think in different situations. 1. I plan tasks carefully	People differ in the ways they act and think in different situations. 2. I do things without thinking	People differ in the ways they act and think in different situations. This is a test to measure some of the ways in which you act and think. Do not spend too much time on any statement. Answer quickly and honestly. - 3. I make-up my mind quickly	People differ in the ways they act and think in different situations. 4. I am happy-go-lucky	People differ in the ways they act and think in different situations. 5. I donâ€™t â€œpay attention"	People differ in the ways they act and think in different situations. This is a test to measure some of the ways in which you act and think. Do not spend too much time on any statement. Answer quickly and honestly. - 6. I have â€œracingâ€ thoughts	People differ in the ways they act and think in different situations. This is a test to measure some of the ways in which you act and think. Do not spend too much time on any statement. Answer quickly and honestly. - 7. I plan trips well ahead of time	People differ in the ways they act and think in different situations. This is a test to measure some of the ways in which you act and think. Do not spend too much time on any statement. Answer quickly and honestly. - 8. I am self controlled	People differ in the ways they act and think in different situations. This is a test to measure some of the ways in which you act and think. Do not spend too much time on any statement. Answer quickly and honestly. - 9. I concentrate easily	People differ in the ways they act and think in different situations. This is a test to measure some of the ways in which you act and think. Do not spend too much time on any statement. Answer quickly and honestly. - 10. I save regularly	People differ in the ways they act and think in different situations. This is a test to measure some of the ways in which you act and think. Do not spend too much time on any statement. Answer quickly and honestly. - 11. I â€œsquirmâ€ at plays or lectures	People differ in the ways they act and think in different situations. This is a test to measure some of the ways in which you act and think. Do not spend too much time on any statement. Answer quickly and honestly. - 12. I am a careful thinker	People differ in the ways they act and think in different situations. This is a test to measure some of the ways in which you act and think. Do not spend too much time on any statement. Answer quickly and honestly. - 13. I plan for job security	People differ in the ways they act and think in different situations. This is a test to measure some of the ways in which you act and think. Do not spend too much time on any statement. Answer quickly and honestly. - 14. I say things without thinking	People differ in the ways they act and think in different situations. This is a test to measure some of the ways in which you act and think. Do not spend too much time on any statement. Answer quickly and honestly. - 15. I like to think about complex problems	People differ in the ways they act and think in different situations. This is a test to measure some of the ways in which you act and think. Do not spend too much time on any statement. Answer quickly and honestly. - 16. I change jobs	People differ in the ways they act and think in different situations. This is a test to measure some of the ways in which you act and think. Do not spend too much time on any statement. Answer quickly and honestly. - 17. I act "on impulse"	People differ in the ways they act and think in different situations. This is a test to measure some of the ways in which you act and think. Do not spend too much time on any statement. Answer quickly and honestly. - 18. I get easily bored when solving thought problems	People differ in the ways they act and think in different situations. This is a test to measure some of the ways in which you act and think. Do not spend too much time on any statement. Answer quickly and honestly. - 19. I act on the spur of the moment	People differ in the ways they act and think in different situations. This is a test to measure some of the ways in which you act and think. Do not spend too much time on any statement. Answer quickly and honestly. - 20. I am a steady thinker	People differ in the ways they act and think in different situations. This is a test to measure some of the ways in which you act and think. Do not spend too much time on any statement. Answer quickly and honestly. - 21. I change residences	People differ in the ways they act and think in different situations. This is a test to measure some of the ways in which you act and think. Do not spend too much time on any statement. Answer quickly and honestly. - 22. I buy things on impulse	People differ in the ways they act and think in different situations. This is a test to measure some of the ways in which you act and think. Do not spend too much time on any statement. Answer quickly and honestly. - 23. I can only think about one thing at a time	People differ in the ways they act and think in different situations. This is a test to measure some of the ways in which you act and think. Do not spend too much time on any statement. Answer quickly and honestly. - 24. I change hobbies	People differ in the ways they act and think in different situations. This is a test to measure some of the ways in which you act and think. Do not spend too much time on any statement. Answer quickly and honestly. - 25. I spend or charge more than I earn	People differ in the ways they act and think in different situations. This is a test to measure some of the ways in which you act and think. Do not spend too much time on any statement. Answer quickly and honestly. - 26. I often have extraneous thoughts when thinking	People differ in the ways they act and think in different situations. This is a test to measure some of the ways in which you act and think. Do not spend too much time on any statement. Answer quickly and honestly. - 27. I am more interested in the present than the future	People differ in the ways they act and think in different situations. This is a test to measure some of the ways in which you act and think. Do not spend too much time on any statement. Answer quickly and honestly. - 28. I am restless at the theatre or lectures	People differ in the ways they act and think in different situations. This is a test to measure some of the ways in which you act and think. Do not spend too much time on any statement. Answer quickly and honestly. - 29. I like puzzles	People differ in the ways they act and think in different situations. This is a test to measure some of the ways in which you act and think. Do not spend too much time on any statement. Answer quickly and honestly. - 30. I am future orientated
		1=rarely/never, 2=occasionally, 3=often, 4=almost always/always																																2nd order factors			1st order factors
		Reverse scored						Reverse scored	Reverse scored	Reverse scored	Reverse scored		Reverse scored	Reverse scored		Reverse scored					Reverse scored									Reverse scored	Reverse scored		Total score	Attentional	Motor	Non-planning	Attention	Cognitive instability	Motor	Perseverance	Self control	Cognitive complexity
1	RESPONSE	2	3	1	1	3	3	4	1	2	4	2	2	1	2	1	1	2	2	2	2	1	3	1	3	4	4	1	2	2	4
	SCORE	3	3	1	1	3	3	1	4	3	1	2	3	4	2	4	1	2	2	2	3	1	3	1	3	4	4	1	2	3	1		71	23	20	28	13	10	16	4	17	11
2	RESPONSE	4	2	2	2	1	1	3	4	4	3	1	4	4	2	3	2	2	1	2	4	1	2	2	2	1	1	3	1	4	2
	SCORE	1	2	2	2	1	1	2	1	1	2	1	1	1	2	2	2	2	1	2	1	1	2	2	2	1	1	3	1	1	3		47	9	21	17	5	4	13	8	8	9
3	RESPONSE	3	2	3	2	2	1	3	3	3	3	4	4	2	2	3	1	2	3	2	3	2	3	1	3	2	4	2	3	2	3
	SCORE	2	2	3	2	2	1	2	2	2	2	4	1	3	2	2	1	2	3	2	2	2	3	1	3	2	4	2	3	3	2		67	21	22	24	13	8	16	6	12	12
4	RESPONSE	4	3	4	2	2	2	3	4	4	4	1	4	4	2		1	2	2	2	3	1	2	2	2	1	2	2	1	3	2
	SCORE	1	3	4	2	2	2	2	1	1	1	1	1	1	2	2	1	2	2	2	2	1	2	2	2	1	2	2	1	2	3		53	13	23	17	7	6	16	7	8	9
5	RESPONSE	3	1	2	2	1	3	3	3	3	3	1	4	2	1	4	1	1	1	1	3	2	2	2	2	2	3	3	2	4	2
	SCORE	2	1	2	2	1	3	2	2	2	2	1	1	3	1	1	1	1	1	1	2	2	2	2	2	2	3	3	2	1	3		54	16	19	19	8	8	11	8	11	8
6	RESPONSE	2	2	1	2	3	3	2	3	2	3	3	3	4	2	3	2	1	2	2	3	2	2	3	2	1	3	2	4	2	3
	SCORE	3	2	1	2	3	3	3	2	3	2	3	2	1	2	2	2	1	2	2	2	2	2	3	2	1	3	2	4	3	2		67	23	20	24	15	8	11	9	13	11
7	RESPONSE	2	3	1	2	3	4	1	2	2	3	1	2	1	3	3	3	3	3	3	1	2	3	1	2	2	4	1	1	2	4
	SCORE	3	3	1	2	3	4	4	3	3	2	1	3	4	3	2	3	3	3	3	4	2	3	1	2	2	4	1	1	3	1		77	22	24	31	12	10	17	7	20	11
8	RESPONSE	4	1	4	4	1	2	4	4	3	3	2	4	3	2	3	1	2	2	2	3	1	2	2	1	1	2	1	2	1	3
	SCORE	1	1	4	4	1	2	1	1	2	2	2	1	2	2	2	1	2	2	2	2	1	2	2	1	1	2	1	2	4	2		55	14	22	19	9	5	16	6	8	11
9	RESPONSE	4	1	1	1	3	4	4	2	1	1	4	4	1	3	1	1	4	3	1	1	1	3	1	1	3	4	1	4	3	4
	SCORE	1	1	1	1	3	4	1	3	4	4	4	1	4	3	4	1	4	3	1	4	1	3	1	1	3	4	1	4	2	1		73	28	18	27	19	9	14	4	13	14
10	RESPONSE	3	3	3	3	3	3	1	2	3	2	3	4	2	2	4	2	3	4	3	3	2	3	2	1	1	4	2	4	1	2
	SCORE	2	3	3	3	3	3	4	3	2	3	3	1	3	2	1	2	3	4	3	2	2	3	2	1	1	4	2	4	4	3		79	22	28	29	14	8	19	9	15	14
11	RESPONSE	2	1	1	1	3	3	3	2	2	3	2	3	2	2	3	1	1	2	1	3	1	2	2	3	3	3	3	2	1	2
	SCORE	3	1	1	1	3	3	2	3	3	2	2	2	3	2	2	1	1	2	1	2	1	2	2	3	3	3	3	2	4	3		66	21	17	28	12	9	10	7	15	13
12	RESPONSE	3	3	1	2	2	3	3	2	2	1	3	3	1	2	4	4	3	2	3	3	3	3	2	3	3	3	3	3	4	2
	SCORE	2	3	1	2	2	3	2	3	3	4	3	2	4	2	1	4	3	2	3	2	3	3	2	3	3	3	3	3	1	3		78	22	30	26	13	9	18	12	15	11
13	RESPONSE	2	3	4	4	3	3	2	2	1	3	2	2	1	3	2	2	3	3	3	2	3	3	2	3	2	3	2	2	3	2
	SCORE	3	3	4	4	3	3	3	3	4	2	2	3	4	3	3	2	3	3	3	3	3	3	2	3	2	3	2	2	2	3		86	23	32	31	14	9	22	10	19	12
14	RESPONSE	3	1	4	3	1	2	3	4	3	4	1	4	3	1	2	1	1	1	1	4	2	2	3	1	1	2	3	1	1	3
	SCORE	2	1	4	3	1	2	2	1	2	1	1	1	2	1	3	1	1	1	1	1	2	2	3	1	1	2	3	1	4	2		53	11	21	21	6	5	13	8	9	12
15	RESPONSE	4	1	3	1	3	4	4	3	3	1	4	4	1	3	4	4	3	1	3	4	4	1	1	1	1	4	1	4	4	1
	SCORE	1	1	3	1	3	4	1	2	2	4	4	1	4	3	1	4	3	1	3	1	4	1	1	1	1	4	1	4	1	4		69	23	26	20	14	9	13	13	12	8
16	RESPONSE	3	3	3	1	2	3	4	3	3	2	1	2	1	3	3	3	2	2	3	3	1	3	3	3	1	3	3	1	1	2
	SCORE	2	3	3	1	2	3	1	2	2	3	1	3	4	3	2	3	2	2	3	2	1	3	3	3	1	3	3	1	4	3		72	17	26	29	8	9	16	10	15	14
17	RESPONSE	2	3	3	3	2	4	1	2	1	2	2	3	2	2	4	2	3	3	3	3	1	3	3	2	2	4	3	2	4	2
	SCORE	3	3	3	3	2	4	4	3	4	3	2	2	3	2	1	2	3	3	3	2	1	3	3	2	2	4	3	2	1	3		79	22	29	28	12	10	20	9	17	11
18	RESPONSE	3	2	2	1	2	4	4	3	2	3	2	3	3	2	3	1	1	2	2	4	1	2	2	1	2	3	2	4	2	3
	SCORE	2	2	2	1	2	4	1	2	3	2	2	2	2	2	2	1	1	2	2	1	1	2	2	1	2	3	2	4	3	2		60	20	18	22	12	8	12	6	11	11
19	RESPONSE	3	2	2	1	2	4	3	1	3	2	2	4	4	2	2	1	1	4	2	3	1	2	4	2	4	4	2	2	4	3
	SCORE	2	2	2	1	2	4	2	4	2	3	2	1	1	2	3	1	1	4	2	2	1	2	4	2	4	4	2	2	1	2		67	20	22	25	10	10	14	8	12	13
20	RESPONSE	1	4	1	3	3	4	1	2	2	1	3	2	2	3	2	1	2	3	3	2	1	4	1	3	4	1	4	3	2	1
	SCORE	4	4	1	3	3	4	4	3	3	4	3	3	3	3	3	1	2	3	3	3	1	4	1	3	4	1	4	3	3	4		88	23	28	37	15	8	21	7	20	17
21	RESPONSE	3	1	1	3	3	2	3	3	3	4	1	3	3	2	1	1	2	4	2	3	1	2	2	2	1	1	2	1	1	3
	SCORE	2	1	1	3	3	2	2	2	2	1	1	2	2	2	4	1	2	4	2	2	1	2	2	2	1	1	2	1	4	2		59	14	18	27	9	5	12	6	12	15
23	RESPONSE	2	1	3	3	1	2	3	4	3	3	2	2	3	1	3	2	1	2	1	4	2	1	1	1	1	2	2	3	1	2
	SCORE	3	1	3	3	1	2	2	1	2	2	2	3	2	1	2	2	1	2	1	1	2	1	1	1	1	2	2	3	4	3		57	14	19	24	9	5	11	8	12	12
24	RESPONSE	3	2	3	3	1	1	3	3	3	3	2	3	3	2	4	1	2	1	2	3	1	2	1	1	1	2	1	2	3	3
	SCORE	2	2	3	3	1	1	2	2	2	2	2	2	2	2	1	1	2	1	2	2	1	2	1	1	1	2	1	2	2	2		52	13	20	19	9	4	15	5	12	7
25	RESPONSE	3	1	2	1	1	3	1	4	3	4	2	3	3	1	3	2	1	1	2	4	1	1	1	1	1	2	2	1	1	2
	SCORE	2	1	2	1	1	3	4	1	2	1	2	2	2	1	2	2	1	1	2	1	1	1	1	1	1	2	2	1	4	3		51	13	16	22	7	6	9	7	12	10
26	RESPONSE	1	3	4	3	2	1	1	4	2	2	1	2	3	1	3	4	3	2	4	2	2	2	1	3	1	2	1	2	1	4
	SCORE	4	3	4	3	2	1	4	1	3	3	1	3	2	1	2	4	3	2	4	3	2	2	1	3	1	2	1	2	4	1		72	17	28	27	11	6	20	8	15	12
27	RESPONSE	4	2	1	3	2	3	4	3	2	4	4	3	3	2	3	2	1	3	2	3	1	1	3	1	1	2	2	3	1	2
	SCORE	1	2	1	3	2	3	1	2	3	1	4	2	2	2	2	2	1	3	2	2	1	1	3	1	1	2	2	3	4	3		62	20	20	22	14	6	11	9	10	12
29	RESPONSE	2	2	3	3	1	3	2	3	2	2	1	2	3	2	1	3	2	2	2	2	2	2	1	1	1	1	2	1	1	2
	SCORE	3	2	3	3	1	3	3	2	3	3	1	3	2	2	4	3	2	2	2	3	2	2	1	1	1	1	2	1	4	3		68	14	24	30	9	5	15	9	15	15
30	RESPONSE	2	1	1	2	1	2	3	2	3	3	1	4	3	1	2	2	1	3	1	2	2	1	1	1	1	1	1	1	1	3
	SCORE	3	1	1	2	1	2	2	3	2	2	1	1	2	1	3	2	1	3	1	3	2	1	1	1	1	1	1	1	4	2		52	12	15	25	8	4	8	7	12	13
31	RESPONSE	2	2	2	2	2	4	4	3	2	1	2	3	1	3	2	2	2	3	2	3	3	3	3	3	3	2	2	2	4	3
	SCORE	3	2	2	2	2	4	1	2	3	4	2	2	4	3	3	2	2	3	2	2	3	3	3	3	3	2	2	2	1	2		74	20	26	28	11	9	16	10	15	13
32	RESPONSE	2	3	4	4	2	2	2	3	2	1	1	2	2	3	3	2	3	3	3	2	2	3	2	3	3	3	3	2	3	2
	SCORE	3	3	4	4	2	2	3	2	3	4	1	3	3	3	2	2	3	3	3	3	2	3	2	3	3	3	3	2	2	3		82	19	32	31	11	8	23	9	17	14
33	RESPONSE	2	3	2	4	2	2	2	3	3	4	1	3	4	2	1	1	2	2	2	3	1	2	1	2	1		2	2	2	3
	SCORE	3	3	2	4	2	2	3	2	2	1	1	2	1	2	4	1	2	2	2	2	1	2	1	2	1	3	2	2	3	2		62	16	21	25	9	7	16	5	13	12
34	RESPONSE	3	2	1	2	1	1	4	3	3	2	1	3	3	2	2	3	2	1	2	2	2	2	2	1	3	2	2	2	1	3
	SCORE	2	2	1	2	1	1	1	2	2	3	1	2	2	2	3	3	2	1	2	3	2	2	2	1	3	2	2	2	4	2		60	13	23	24	9	4	14	9	11	13
35	RESPONSE	3	1	4	1	1	2	2	4	3	1	2	3	2	1			1	3	1	3	2	2	4	1	3	2	4	2	4	1
	SCORE	2	1	4	1	1	2	3	1	2	4	2	2	3	1	2	2	1	3	1	2	2	2	4	1	3	2	4	2	1	4		65	14	25	26	9	5	13	12	12	14
36	RESPONSE	3	2	3	1	1	3	3	3	3	2	2	3	3	2	2	2	2	2	2	3	1	2	1	2	1	4	2	2	3	3
	SCORE	2	2	3	1	1	3	2	2	2	3	2	2	2	2	3	2	2	2	2	2	1	2	1	2	1	4	2	2	2	2		61	18	19	24	9	9	13	6	12	12
37	RESPONSE	2	2	2	1	2	3	1	2	3	2	3	3	1	2	2	1	2	2	1	2	3	2	2	2	3	3	3	2	3	2
	SCORE	3	2	2	1	2	3	4	3	2	3	3	2	4	2	3	1	2	2	1	3	3	2	2	2	3	3	3	2	2	3		73	20	22	31	12	8	13	9	18	13
38	RESPONSE	2	2	1	1	1	3	1	2	2	1	1	2	2	2	2	1	2	2	2	2	1	3	4	1	4	3	1	1	4	4
	SCORE	3	2	1	1	1	3	4	3	3	4	1	3	3	2	3	1	2	2	2	3	1	3	4	1	4	3	1	1	1	1		67	16	22	29	9	7	15	7	18	11
39	RESPONSE	4	2	3	1	1	2	4	3	3	3	1	3	3	2	4	2	1	2	1	3	2	1	1	2	1	3	1	1	3	4
	SCORE	1	2	3	1	1	2	1	2	2	2	1	2	2	2	1	2	1	2	1	2	2	1	1	2	1	3	1	1	2	1		48	14	16	18	7	7	10	6	10	8
40	RESPONSE	3	1	3	2	2	2	3	4	4	3	2	4	4	1	3	2	1	2	1	3	1	2	2	1	1	2	4	1	2	2
	SCORE	2	1	3	2	2	2	2	1	1	2	2	1	1	1	2	2	1	2	1	2	1	2	2	1	1	2	4	1	3	3		53	13	19	21	8	5	11	8	8	13
42	RESPONSE	4	3	3	2	1	2	2	2	2	3	1	2	4	3	4	2	2	1	2	2	2	2	2	3	2	2	1	3	2	4
	SCORE	1	3	3	2	1	2	3	3	3	2	1	3	1	3	1	2	2	1	2	3	2	2	2	3	2	2	1	3	3	1		63	18	23	22	11	7	16	7	14	8
43	RESPONSE	4	1	4	4	1	2	4	3	3	2	3	4	3	2	1	2	2	2	3	3	2	2	2	3	1	4	2	2	1	3
	SCORE	1	1	4	4	1	2	1	2	2	3	3	1	2	2	4	2	2	2	3	2	2	2	2	3	1	4	2	2	4	2		68	19	25	24	10	9	17	8	9	15
44	RESPONSE	2	4	3	3	3	4	1	1	2	2	4	2	1	3	2	2	4	2	3	1	4	2	2	3	2	4	4	4	3	1
	SCORE	3	4	3	3	3	4	4	4	3	3	4	3	4	3	3	2	4	2	3	4	4	2	2	3	2	4	4	4	2	4		97	29	33	35	18	11	21	12	21	14
45	RESPONSE	2	3	3	2	2	3	2	2	1	2	3	2	2	3	2	2	3	3	3	2	3	3	2	1	3	2	2	3	2	2
	SCORE	3	3	3	2	2	3	3	3	4	3	3	3	3	3	3	2	3	3	3	3	3	3	2	1	3	2	2	3	3	3		83	21	30	32	15	6	20	10	18	14
46	RESPONSE	4	1	2	2	1	1	4	4	3	3	1	4	4	1	3	1	1	2	2	4	1	2	1	1	1	2	2	1	2	3
	SCORE	1	1	2	2	1	1	1	1	2	2	1	1	1	1	2	1	1	2	2	1	1	2	1	1	1	2	2	1	3	2		43	10	16	17	6	4	11	5	6	11
48	RESPONSE	4	1	2	3	1	2	3	3	2	3	2	3	4	2	2	1	1	2	1	3	1	2	2	2	1	3	2	2	4	4
	SCORE	1	1	2	3	1	2	2	2	3	2	2	2	1	2	3	1	1	2	1	2	1	2	2	2	1	3	2	2	1	1		53	17	16	20	10	7	11	5	10	10
49	RESPONSE	2	4	4	4	3	1	3	3	3	1	1	3	1	2	1	1	3	1	2	4	1	2	3	1	1	1	3	1	2	1
	SCORE	3	4	4	4	3	1	2	2	2	4	1	2	4	2	4	1	3	1	2	1	1	2	3	1	1	1	3	1	3	4		70	11	29	30	8	3	20	9	15	15
50	RESPONSE	2	3	3	1	2	3	3	2	1	2	2	1	1	3	2	2	1	2	2	1	2	3	1	1	3	2	3	2	1	1
	SCORE	3	3	3	1	2	3	2	3	4	3	2	4	4	3	3	2	1	2	2	4	2	3	1	1	3	2	3	2	4	4		79	20	25	34	14	6	16	9	19	15
51	RESPONSE	4	1	3	3	1	1	4	3	4	3	1	4	4	1	3	1	1	1	1	4	1	1	1	1	1	1	2	1	4	3
	SCORE	1	1	3	3	1	1	1	2	1	2	1	1	1	1	2	1	1	1	1	1	1	1	1	1	1	1	2	1	1	2		39	8	16	15	5	3	11	5	7	8
52	RESPONSE	4	1	1	1	2	3	4	4	2	4	1	4	4	2	1	1	1	1	1	3	2	1	4	2	1	4		3	3	2
	SCORE	1	1	1	1	2	3	1	1	3	1	1	1	1	2	4	1	1	1	1	2	2	1	4	2	1	4	2	3	2	3		54	20	17	17	11	9	7	10	7	10
53	RESPONSE	1	3	2	2	3	4	1	2	1	4	2	3	3	4	2	2	3	3	3	2	2	3	2	2	2		2	3	4	2
	SCORE	4	3	2	2	3	4	4	3	4	1	2	2	2	4	3	2	3	3	3	3	2	3	2	2	2	3	2	3	1	3		80	24	27	29	15	9	18	9	19	10
54	RESPONSE	3	3	4	1	3	4	3	2	1	1	4	3	2	3	2	2	3	3	3	2	1	3	3	2	3	3	2	3	2	2
	SCORE	2	3	4	1	3	4	2	3	4	4	4	2	3	3	3	2	3	3	3	3	1	3	3	2	3	3	2	3	3	3		85	26	29	30	17	9	20	9	15	15
56	RESPONSE	3	3	3	2	2	3	2	2	3	2	1	2	3	2	4	1	2	3	1	3	1	1	3	1	2	3	3	3	3	3
	SCORE	2	3	3	2	2	3	3	3	2	3	1	3	2	2	1	1	2	3	1	2	1	1	3	1	2	3	3	3	2	2		65	17	21	27	10	7	14	7	15	12
57	RESPONSE	2	2	1	2	3	2	1	3	2	3	3	3	2	2	3	1	1	2	2	2	1	2	1	1	1	2	3	3	1	2
	SCORE	3	2	1	2	3	2	4	2	3	2	3	2	3	2	2	1	1	2	2	3	1	2	1	1	1	2	3	3	4	3		66	20	17	29	15	5	11	6	16	13
58	RESPONSE	3	2	3	2	2	3	4	3	3	3	1	3	1	2	3		1	2	2	3	1	1	2	1	1	2	2	1	3	2
	SCORE	2	2	3	2	2	3	1	2	2	2	1	2	4	2	2	2	1	2	2	2	1	1	2	1	1	2	2	1	2	3		57	14	20	23	8	6	12	8	13	10
59	RESPONSE	4	1	1	2	2	3	4	3	1	2	4	4	4	2	1	1	1	4	1	3	1	1	1	1	2	4	1	3	3	4
	SCORE	1	1	1	2	2	3	1	2	4	3	4	1	1	2	4	1	1	4	1	2	1	1	1	1	2	4	1	3	2	1		58	23	13	22	15	8	9	4	8	14
60	RESPONSE	3	3	4	2	1	4	4	2	2	4	4	3	4	4	4	2	3	2	2	2	3	4	2	3	2	4	1	4	4	4
	SCORE	2	3	4	2	1	4	1	3	3	1	4	2	1	4	1	2	3	2	2	3	3	4	2	3	2	4	1	4	1	1		73	26	28	19	15	11	20	8	13	6
61	RESPONSE	2	2	3	3	2	3	2	3	2	2	3	2	3	1	2	2	2	4	3	2	3	3	3	4	2	3	2	3	2	2
	SCORE	3	2	3	3	2	3	3	2	3	3	3	3	2	1	3	2	2	4	3	3	3	3	3	4	2	3	2	3	3	3		82	24	29	29	14	10	18	11	14	15
62	RESPONSE	2	3	3	4	2	2	1	3	3	4	3	2	3	4	3	3	3	2	3	2	2	3	2	3	1	4	2	2	2	2
	SCORE	3	3	3	4	2	2	4	2	2	1	3	3	2	4	2	3	3	2	3	3	2	3	2	3	1	4	2	2	3	3		79	21	30	28	12	9	20	10	18	10
64	RESPONSE	1	2	4	3	4	2	1	3	1	1	4	4	2	4	4	3	4	1	4	2	3	4	1	1	2	1	1	4	1	2
	SCORE	4	2	4	3	4	2	4	2	4	4	4	1	3	4	1	3	4	1	4	3	3	4	1	1	2	1	1	4	4	3		85	23	33	29	19	4	23	10	18	11
65	RESPONSE	4	2	3	2	3	3	4	2	1	2	3	2	2	3	2	1	2	2	2	1	1	3	3	2	4		2	4	2	2
	SCORE	1	2	3	2	3	3	1	3	4	3	3	3	3	3	3	1	2	2	2	4	1	3	3	2	4	3	2	4	3	3		79	26	26	27	18	8	18	8	14	13
68	RESPONSE	3	2	2	1	1	2	3	3	2	2	2	3	2	1	2	2	2	3	2	2	2	1	2	1	1	1	2	1	1	2
	SCORE	2	2	2	1	1	2	2	2	3	3	2	2	3	1	3	2	2	3	2	3	2	1	2	1	1	1	2	1	4	3		61	14	20	27	10	4	11	9	12	15
69	RESPONSE	3	4	1	1	3	4	2	2	1	1	3	2	1	4	2	1	2	1	1	2	1	4	4	1	2	2	3	2		2
	SCORE	2	4	1	1	3	4	3	3	4	4	3	3	4	4	3	1	2	1	1	3	1	4	4	1	2	2	3	2	3	3		79	22	24	33	15	7	15	9	19	14
70	RESPONSE	2	2	1	2	2	3	2	2	3	2	2	3	3	3	3	2	2	2	2	3	3	2	2	2	2	2	2	2	2	3
	SCORE	3	2	1	2	2	3	3	3	2	3	2	2	2	3	2	2	2	2	2	2	3	2	2	2	2	2	2	2	3	2		67	17	22	28	10	7	13	9	16	12
71	RESPONSE	2	1	3	4	3	1	4	4	3	1	2	2	1	2	1	1	1	3	2	3	1	1	4	2	1	1	1	2	2	3
	SCORE	3	1	3	4	3	1	1	1	2	4	2	3	4	2	4	1	1	3	2	2	1	1	4	2	1	1	1	2	3	2		65	15	21	29	11	4	13	8	14	15
73	RESPONSE	3	1	2	3	1	1	3	4	3	4	2	3	4	1	3	2	1	1	2	3	1	1	2	1	1	2	2	1	4	2
	SCORE	2	1	2	3	1	1	2	1	2	1	2	2	1	1	2	2	1	1	2	2	1	1	2	1	1	2	2	1	1	3		47	12	19	16	8	4	11	8	9	7
74	RESPONSE	3	2	3	3	2	1	2	4	3	3	2	3	2	2	1	1	2	3	2	3	1	2	1	2	1	1	2	2	1	3
	SCORE	2	2	3	3	2	1	3	1	2	2	2	2	3	2	4	1	2	3	2	2	1	2	1	2	1	1	2	2	4	2		62	14	20	28	10	4	15	5	13	15
75	RESPONSE	4	1	2	2	1	1	4	2	3	4	1	3	1	2	3	1	1	2	1	3	2	1	1	2	1	1	2	2	4	2
	SCORE	1	1	2	2	1	1	1	3	2	1	1	2	4	2	2	1	1	2	1	2	2	1	1	2	1	1	2	2	1	3		49	12	16	21	8	4	9	7	13	8
76	RESPONSE	4	1	1	1	3	4	4	3	2	4	2	4	4	2	4	1	1	2	1	3	1	2	1	3	1	4	1	3	4	4
	SCORE	1	1	1	1	3	4	1	2	3	1	2	1	1	2	1	1	1	2	1	2	1	2	1	3	1	4	1	3	1	1		50	24	12	14	13	11	8	4	8	6
77	RESPONSE	2	2	3	2	3	3	1	2	2	3	3	2	4	1	2	1	3	3	3	4	1	4	1	1	3	2	2	2	1	3
	SCORE	3	2	3	2	3	3	4	3	3	2	3	3	1	1	3	1	3	3	3	1	1	4	1	1	3	2	2	2	4	2		72	18	25	29	12	6	20	5	15	14
78	RESPONSE	1	4	4	3	2	4	4	3	4	1	4	1	4	2	2	1	4	4	4	1	1	4	3	1	4	4	4	4	1	4
	SCORE	4	4	4	3	2	4	1	2	1	4	4	4	1	2	3	1	4	4	4	4	1	4	3	1	4	4	4	4	4	1		90	24	33	33	15	9	27	6	14	19
80	RESPONSE	3	2	1	3	3	1	2	2	3	2	3	3	3	2	3	2	2	2	1	3	1	1	3	1	1	2	1	3	2	3
	SCORE	2	2	1	3	3	1	3	3	2	3	3	2	2	2	2	2	2	2	1	2	1	1	3	1	1	2	1	3	3	2		61	17	19	25	13	4	11	8	14	11
81	RESPONSE	3	2	3	2	2	2	2	3	3	2	3	3	1	2	2	1	2	2	2	3	1	2	1	2	2	2	3	2	2	2
	SCORE	2	2	3	2	2	2	3	2	2	3	3	2	4	2	3	1	2	2	2	2	1	2	1	2	2	2	3	2	3	3		67	17	21	29	11	6	15	6	15	14
82	RESPONSE	4	3	1	2	2	4	4	3	2	3	2	3	3	3	1	1	1	2	2	3	3	3	1	2	2	3	1	1	4	4
	SCORE	1	3	1	2	2	4	1	2	3	2	2	2	2	3	4	1	1	2	2	2	3	3	1	2	2	3	1	1	1	1		60	19	20	21	10	9	14	6	11	10
83	RESPONSE	4	3	3	3	2	2	3	4	2	1	1	3		2	3		2	2	2	3	1	2	1	1	2	2	3	1	4	2
	SCORE	1	3	3	3	2	2	2	1	3	4	1	2	2	2	2	2	2	2	2	2	1	2	1	1	2	2	3	1	1	3		60	14	24	22	9	5	17	7	10	12
84	RESPONSE	2	1	3	2	1	1	2	4	4	1	1	4	4	1	4	1	1	2	1	4	1	3	2	2	2	1	4	1	4	2
	SCORE	3	1	3	2	1	1	3	1	1	4	1	1	1	1	1	1	1	2	1	1	1	3	2	2	2	1	4	1	1	3		51	9	20	22	5	4	13	7	10	12
85	RESPONSE	3	2	3	1	2	3	3	3	3	1	1	2	1	3	2		2	2	2	2	2	3	2	2	4	3	2	1	3	2
	SCORE	2	2	3	1	2	3	2	2	2	4	1	3	4	3	3	2	2	2	2	3	2	3	2	2	4	3	2	1	2	3		72	17	26	29	9	8	17	9	16	13
86	RESPONSE	2	2	1	2	1	2	4	3	3	3	1	4	4	2	4	1	2	1	2	3	2	2	2	2	1	3	3	1	3	2
	SCORE	3	2	1	2	1	2	1	2	2	2	1	1	1	2	1	1	2	1	2	2	2	2	2	2	1	3	3	1	2	3		53	14	20	19	7	7	12	8	10	9
87	RESPONSE	2	1	2	2	2		2	3	3	3	3	3	3	2	2	1	2		2	2	1	2	1	1	1	1	1	1	1	1
	SCORE	3	1	2	2	2	3	3	2	2	2	3	2	2	2	3	1	2	2	2	3	1	2	1	1	1	1	1	1	4	4		61	16	19	26	11	5	12	7	14	12
88	RESPONSE	3	2	2	2	1	1	3	3	3	2	2	3	1	2	2	2	2	2	3	2	2	3	2	3	3	3	3	2	3	2
	SCORE	2	2	2	2	1	1	2	2	2	3	2	2	4	2	3	2	2	2	3	3	2	3	2	3	3	3	3	2	2	3		70	17	26	27	10	7	17	9	14	13
89	RESPONSE	3	2	2	3	1	4	3	3	3	2	3	3	3	1	2	1	1	1	1	2	1	2	1	2	1	2	2	3	4	3
	SCORE	2	2	2	3	1	4	2	2	2	3	3	2	2	1	3	1	1	1	1	3	1	2	1	2	1	2	2	3	1	2		58	20	17	21	12	8	12	5	11	10
90	RESPONSE	3	1	2	2	2	2	3	4	4	4	2	4	4	1	4	3	2	1	2	4	4	2	1	3	1	2	1	1	3	4
	SCORE	2	1	2	2	2	2	2	1	1	1	2	1	1	1	1	3	2	1	2	1	4	2	1	3	1	2	1	1	2	1		49	14	21	14	7	7	12	9	8	6
91	RESPONSE	2	3	3	2	2	3	2	3	1	2	4	3	3	3	3	1	2	3	3	3	1	3	3	2	3	2	2	4	3	2
	SCORE	3	3	3	2	2	3	3	2	4	3	4	2	2	3	2	1	2	3	3	2	1	3	3	2	3	2	2	4	2	3		77	23	27	27	16	7	19	8	15	12
92	RESPONSE	2	4	1	2	4	4	1	2	2	1	3	2	1	4	3	2	3	3	3	2	3	3	2	3	3	3	1	3	4	2
	SCORE	3	4	1	2	4	4	4	3	3	4	3	3	4	4	2	2	3	3	3	3	3	3	2	3	3	3	1	3	1	3		87	26	29	32	16	10	19	10	21	11
93	RESPONSE	2	2	3	3	2	2	2	1	3	1	1	2	3	2		1	3	2	4	2	1	4	2	3	3	2	2	1	2	2
	SCORE	3	2	3	3	2	2	3	4	2	4	1	3	2	2	2	1	3	2	4	3	1	4	2	3	3	2	2	1	3	3		75	16	29	30	9	7	22	7	17	13
94	RESPONSE	2	1	2	2	3	3	2	3	2	1	1	3	3	1	4	3	2	1	2	1	3	2	2	2	3	2	2	1	3	3
	SCORE	3	1	2	2	3	3	3	2	3	4	1	2	2	1	1	3	2	1	2	4	3	2	2	2	3	2	2	1	2	2		66	19	24	23	12	7	14	10	13	10
95	RESPONSE	3	2	1	1	2	4	3	2		2	4	1	1	3	1	3	3	4	2	1	2	1	2	2	1	4	1	4	1	4
	SCORE	2	2	1	1	2	4	2	3	3	3	4	4	4	3	4	3	3	4	2	4	2	1	2	2	1	4	1	4	4	1		80	27	19	34	17	10	11	8	18	16
96	RESPONSE	2	3	3	1	3	3	3	2	3	3	2	3	3	3	3	2	3	1	2	3	1	3	3	3	1	3	3	2	3	3
	SCORE	3	3	3	1	3	3	2	3	2	2	2	2	2	3	2	2	3	1	2	2	1	3	3	3	1	3	3	2	2	2		69	20	24	25	11	9	16	8	15	10
97	RESPONSE	4	2	3	2	1	1	4	4	4	4	1	3	4	2	1	1	1	1	1	2	1	2	1	1	1	1	1	2	1	3
	SCORE	1	2	3	2	1	1	1	1	1	1	1	2	1	2	4	1	1	1	1	3	1	2	1	1	1	1	1	2	4	2		47	11	17	19	8	3	12	5	8	11
98	RESPONSE	2	2	2	2	3	2	2	3	2	3	3	3	3	2	3	2	2	2	2	3	2	2	3	1	2	3	1	3	2	3
	SCORE	3	2	2	2	3	2	3	2	3	2	3	2	2	2	2	2	2	2	2	2	2	2	3	1	2	3	1	3	3	2		67	20	23	24	14	6	14	9	14	10
101	RESPONSE	4	1	1	4	1	1	2	4	4	4	1	4	4	1	3	1	1	1	1	4	1	1	2	1	1	1	3	1	3	3
	SCORE	1	1	1	4	1	1	3	1	1	1	1	1	1	1	2	1	1	1	1	1	1	1	2	1	1	1	3	1	2	2		41	8	16	17	5	3	10	6	8	9
102	RESPONSE	3	2	3	1	2	2	3	3	2	2	1	3	3	2	2	1	2	2	1	2	1	2	2	1	1	2	3	1	2	2
	SCORE	2	2	3	1	2	2	2	2	3	3	1	2	2	2	3	1	2	2	1	3	1	2	2	1	1	2	3	1	3	3		60	15	19	26	10	5	12	7	12	14
103	RESPONSE	2	1	1	3	2	1	2	3	3	2	2	3	4	1	2	1	2	1	2	3	1	3	2	1	3	2	2	1	2	3
	SCORE	3	1	1	3	2	1	3	2	2	3	2	2	1	1	3	1	2	1	2	2	1	3	2	1	3	2	2	1	3	2		58	13	21	24	9	4	15	6	12	12
104	RESPONSE	3	2	1	1	3	4	3	1	2	1	2	2	2	3	2	3	3	3	2	2	3	3	2	3	2	4	4	2	2	2
	SCORE	2	2	1	1	3	4	2	4	3	4	2	3	3	3	3	3	3	3	2	3	3	3	2	3	2	4	4	2	3	3		83	24	25	34	13	11	14	11	17	17

## Sheet: AQ data
		Q26_1	Q26_2	Q26_3	Q26_4	Q26_5	Q26_6	Q26_7	Q26_8	Q26_9	Q26_10	Q26_11	Q26_12	Q26_13	Q26_14	Q26_15	Q26_16	Q26_17	Q26_18	Q26_19	Q26_20	Q26_21	Q26_22	Q26_23	Q26_24	Q26_25	Q26_26	Q26_27	Q26_28	Q26_29	Q26_30	Q26_31	Q26_32	Q26_33	Q26_34	Q26_35	Q26_36	Q26_37	Q26_38	Q26_39	Q26_40	Q26_41	Q26_42	Q26_43	Q26_44	Q26_45	Q26_46	Q26_47	Q26_48
		Please indicate as honestly as possible the extent to which you agree with the following statements about your social interactions and behaviour. Do not spend too long on any one question. - 1. I prefer to do things with others rather than on my own	Please indicate as honestly as possible the extent to which you agree with the following statements about your social interactions and behaviour. Do not spend too long on any one question. - 2. I prefer to do things the same way over and over again	Please indicate as honestly as possible the extent to which you agree with the following statements about your social interactions and behaviour. Do not spend too long on any one question. - 3. If I try to imagine something, I find it very easy to create a picture in my mind	Please indicate as honestly as possible the extent to which you agree with the following statements about your social interactions and behaviour. Do not spend too long on any one question. - 4. I frequently get so strongly absorbed in one thing that I lose sight of other things	Please indicate as honestly as possible the extent to which you agree with the following statements about your social interactions and behaviour. Do not spend too long on any one question. - 5. I often notice small sounds when others do not	Please indicate as honestly as possible the extent to which you agree with the following statements about your social interactions and behaviour. Do not spend too long on any one question. - 6. I usually notice car number plates or similar strings of information	Please indicate as honestly as possible the extent to which you agree with the following statements about your social interactions and behaviour. Do not spend too long on any one question. - 7. Other people frequently tell me that what Iâ€™ve said is impolite, even though I think it is polite	Please indicate as honestly as possible the extent to which you agree with the following statements about your social interactions and behaviour. Do not spend too long on any one question. - 8. When Iâ€™m reading a story, I can easily imagine what the characters might look like	Please indicate as honestly as possible the extent to which you agree with the following statements about your social interactions and behaviour. Do not spend too long on any one question. - 9. I am fascinated by dates	Please indicate as honestly as possible the extent to which you agree with the following statements about your social interactions and behaviour. Do not spend too long on any one question. - 10. In a social group, I can easily keep track of several different peopleâ€™s conversations	Please indicate as honestly as possible the extent to which you agree with the following statements about your social interactions and behaviour. Do not spend too long on any one question. - 11. I find social situations easy	Please indicate as honestly as possible the extent to which you agree with the following statements about your social interactions and behaviour. Do not spend too long on any one question. - 12. I tend to notice details that others do not	Please indicate as honestly as possible the extent to which you agree with the following statements about your social interactions and behaviour. Do not spend too long on any one question. - 13. I would rather go to a library than to a party	Please indicate as honestly as possible the extent to which you agree with the following statements about your social interactions and behaviour. Do not spend too long on any one question. - 14. I find making up stories easy	Please indicate as honestly as possible the extent to which you agree with the following statements about your social interactions and behaviour. Do not spend too long on any one question. - 15. I find myself drawn more strongly to people than to things	Please indicate as honestly as possible the extent to which you agree with the following statements about your social interactions and behaviour. Do not spend too long on any one question. - 16. I tend to have very strong interests, which I get upset about if I canâ€™t pursue	Please indicate as honestly as possible the extent to which you agree with the following statements about your social interactions and behaviour. Do not spend too long on any one question. - 17. I enjoy social chitchat	Please indicate as honestly as possible the extent to which you agree with the following statements about your social interactions and behaviour. Do not spend too long on any one question. - 18. When I talk, it isnâ€™t always easy for others to get a word in edgewise	Please indicate as honestly as possible the extent to which you agree with the following statements about your social interactions and behaviour. Do not spend too long on any one question. - 19. I am fascinated by numbers	Please indicate as honestly as possible the extent to which you agree with the following statements about your social interactions and behaviour. Do not spend too long on any one question. - 20. When Iâ€™m reading a story, I find it difficult to work out the charactersâ€™ intention	Please indicate as honestly as possible the extent to which you agree with the following statements about your social interactions and behaviour. Do not spend too long on any one question. - 21. I donâ€™t particularly enjoy reading fiction	Please indicate as honestly as possible the extent to which you agree with the following statements about your social interactions and behaviour. Do not spend too long on any one question. - 22. I find it hard to make new friends	Please indicate as honestly as possible the extent to which you agree with the following statements about your social interactions and behaviour. Do not spend too long on any one question. - 23. I notice patterns in things all the time	Please indicate as honestly as possible the extent to which you agree with the following statements about your social interactions and behaviour. Do not spend too long on any one question. - 24. I would rather go to the theatre than to a museum	Please indicate as honestly as possible the extent to which you agree with the following statements about your social interactions and behaviour. Do not spend too long on any one question. - 25. It does not upset me if my daily routine is disturbed	Please indicate as honestly as possible the extent to which you agree with the following statements about your social interactions and behaviour. Do not spend too long on any one question. - 26. I frequently find that I donâ€™t know how to keep a conversation going	Please indicate as honestly as possible the extent to which you agree with the following statements about your social interactions and behaviour. Do not spend too long on any one question. - 27. I find it easy to â€œread between the linesâ€ when someone is talking to me	Please indicate as honestly as possible the extent to which you agree with the following statements about your social interactions and behaviour. Do not spend too long on any one question. - 28. I usually concentrate more on the whole picture, rather than on the small details	Please indicate as honestly as possible the extent to which you agree with the following statements about your social interactions and behaviour. Do not spend too long on any one question. - 29. I am not very good at remembering phone numbers	Please indicate as honestly as possible the extent to which you agree with the following statements about your social interactions and behaviour. Do not spend too long on any one question. - 30. I donâ€™t usually notice small changes in a situation or a personâ€™s appearance	Please indicate as honestly as possible the extent to which you agree with the following statements about your social interactions and behaviour. Do not spend too long on any one question. - 31. I know how to tell if someone listening to me is getting bored	Please indicate as honestly as possible the extent to which you agree with the following statements about your social interactions and behaviour. Do not spend too long on any one question. - 32. I find it easy to do more than one thing at once	Please indicate as honestly as possible the extent to which you agree with the following statements about your social interactions and behaviour. Do not spend too long on any one question. - 33. When I talk on the phone, Iâ€™m not sure when itâ€™s my turn to speak	Please indicate as honestly as possible the extent to which you agree with the following statements about your social interactions and behaviour. Do not spend too long on any one question. - 34. I enjoy doing things spontaneously	Please indicate as honestly as possible the extent to which you agree with the following statements about your social interactions and behaviour. Do not spend too long on any one question. - 35. I am often the last to understand the point of a joke	Please indicate as honestly as possible the extent to which you agree with the following statements about your social interactions and behaviour. Do not spend too long on any one question. - 36. I find it easy to work out what someone is thinking or feeling just by looking at their face	Please indicate as honestly as possible the extent to which you agree with the following statements about your social interactions and behaviour. Do not spend too long on any one question. - 37. If there is an interruption, I can switch back to what I was doing very quickly	Please indicate as honestly as possible the extent to which you agree with the following statements about your social interactions and behaviour. Do not spend too long on any one question. - 38. I am good at social chitchat	Please indicate as honestly as possible the extent to which you agree with the following statements about your social interactions and behaviour. Do not spend too long on any one question. - 39. People often tell me that I keep going on and on about the same thing	Please indicate as honestly as possible the extent to which you agree with the following statements about your social interactions and behaviour. Do not spend too long on any one question. - 40. When I was young, I used to enjoy playing games involving pretending with other children	Please indicate as honestly as possible the extent to which you agree with the following statements about your social interactions and behaviour. Do not spend too long on any one question. - 41. I like to collect information about categories of things (e.g., types of cars, birds, trains, plants)	Please indicate as honestly as possible the extent to which you agree with the following statements about your social interactions and behaviour. Do not spend too long on any one question. - 42. I find it difficult to imagine what it would be like to be someone else	Please indicate as honestly as possible the extent to which you agree with the following statements about your social interactions and behaviour. Do not spend too long on any one question. - 43. I like to carefully plan any activities I participate in	Please indicate as honestly as possible the extent to which you agree with the following statements about your social interactions and behaviour. Do not spend too long on any one question. - 44. I enjoy social occasions	Please indicate as honestly as possible the extent to which you agree with the following statements about your social interactions and behaviour. Do not spend too long on any one question. - 45. I find it difficult to work out peopleâ€™s intentions	Please indicate as honestly as possible the extent to which you agree with the following statements about your social interactions and behaviour. Do not spend too long on any one question. - 46. New situations make me anxious	Please indicate as honestly as possible the extent to which you agree with the following statements about your social interactions and behaviour. Do not spend too long on any one question. - 47. I enjoy meeting new people	Please indicate as honestly as possible the extent to which you agree with the following statements about your social interactions and behaviour. Do not spend too long on any one question. - 48. I am a good diplomat
Participant number			Score 1 point if response is 3 or 4				Score 1 point if response is 1 or 2
1	RESPONSE	4	1	2	1	4	2	4	1	4	2	4	2	1	1	4	2	4	2	3	4	4	1	2	1	4	1	1	4	1	2	3	1	4	3	4	1	4	4	3	3	4	4	1	4	2	1	4	3
	SCORE	1	1	0	1	0	1	0	0	0	0	1	1	1	0	1	1	1	1	0	0	0	1	1	0	1	1	0	1	0	0	1	0	0	1	0	0	1	1	0	1	0	0	1	1	1	1	1	1
2	RESPONSE	2	3	3	4	2	1	4	3	4	3	2	2	4	2	3	4	2	4	2	4	4	4	4	2	2	3	1	2	2	3	1	1	3	2	4	1	2	2	4	1	4	4	2	2	4	2	1	1
	SCORE	0	0	1	0	1	1	0	1	0	1	0	1	0	0	1	0	0	0	1	0	0	0	0	0	0	0	0	0	0	1	0	0	0	0	0	0	0	0	0	0	0	0	1	0	0	1	0	0
3	RESPONSE	3	4	1	2	2	3	3	1	3	2	3	1	1	2	2	3	3	4	2	4	4	2	2	3	1	2	1	2	2	3	1	1	2	1	3	2	1	3	3	2	2	3	2	3	3	3	2	2
	SCORE	1	0	0	1	1	0	0	0	0	0	1	1	1	0	0	0	1	0	1	0	0	1	1	1	0	1	0	0	0	1	0	0	1	0	0	0	0	1	2	3	1	0	1	1	0	0	0	0
4	RESPONSE	2	2	1	2	2	2	2	1	2	2	1	2	3	3		3	1	2	3	3	4	3	3	3	4	3	2	3		3	2	1	4	1	4	1	2	2	2	1	1	2	2	1	2	2	1	2
	SCORE	0	1	0	1	1	1	1	0	1	0	0	1	0	1	0	0	0	1	0	0	0	0	0	1	1	0	0	1	0	1	0	0	0	0	0	0	0	0	1	0	1	1	1	0	1	1	0	0
5	RESPONSE	1	1	1	1	2	4	4	1	3	2	1	1	3	2	1	3	1	2	2	3	3	3	2	1	3	4	2	3	3	4	2	2	4	3	3	2	2	1	2	1	4	3	2	1	3	2	2	2
	SCORE	0	1	0	1	1	0	0	0	0	0	0	1	0	0	0	0	0	1	1	0	0	0	1	0	1	0	0	1	1	1	0	0	0	1	0	0	0	0	1	0	0	0	1	0	0	1	0	0
6	RESPONSE	3	3	3	2	2	4	3	3	4	2	4	3	3	4	2	2	3	4	2	4	1	2	2	3	3	1	2	2	2	1	2	3	1	3	3	2	4	4	3	4	4	4	3	3	2	1	4	3
	SCORE	1	0	1	1	1	0	0	1	0	0	1	0	0	1	0	1	1	0	1	0	1	1	1	1	1	1	0	0	0	0	0	1	1	1	0	0	1	1	0	1	0	0	0	1	1	1	1	1
7	RESPONSE	1	1	1	1	2	1	3	1	4	1	1	1	4	1	2	2	1	2	4	4	4	4	2	4	1	4	1	1	4	4	1	1	4	1	2	2	4	1	3	2	4	4	3	1	3	4	1	1
	SCORE	0	1	0	1	1	1	0	0	0	0	0	1	0	0	0	1	0	1	0	0	0	0	1	1	0	0	0	0	1	1	0	0	0	0	1	0	1	0	0	0	0	0	0	0	0	0	0	0
8	RESPONSE	3	4	1	3	2	4	2	2	4	2	3	2	3	2	3	4	3	3	4	4	3	2	4	3	3	2	2	3	1	3	2	1	3	2	2	1	2	3	4	2	4	4	2	2	3	3	2	2
	SCORE	1	0	0	0	1	0	1	0	0	0	1	1	0	0	1	0	1	0	0	0	0	1	0	1	1	1	0	1	0	1	0	0	0	0	1	0	0	1	0	0	0	0	1	0	0	0	0	0
9	RESPONSE	4	1	4	1	1	1	4	4	2	4	4	1	2	4	4	1	3	1	2	1	1	2	1	4	3	1	4	1	4	4	4	4	2	4	2	4	4	2	3	4	1	1	1	4	1	1	4	2
	SCORE	1	1	1	1	1	1	0	1	1	1	1	1	1	1	1	1	1	1	1	1	1	1	1	1	1	1	1	0	1	1	1	1	1	1	1	1	1	0	0	1	1	1	1	1	1	1	1	0
10	RESPONSE	4	4	1	3	1	1	3	1	3	1	2	1	4	4	2	3	2	2	2	4	4	3	2	2	1	4	1	1		4	1	1	4	1	4	1	1	1	3	1	4	4	4	1	4	4	1	2
	SCORE	1	0	0	0	1	1	0	0	0	0	0	1	0	1	0	0	0	1	1	0	0	0	1	0	0	0	0	0	0	1	0	0	0	0	0	0	0	0	0	0	0	0	0	0	0	0	0	0
11	RESPONSE	4	1	2	2	3	4	3	1	4	4	4	3	1	2	4	3	4	4	4	4	4	1	3	2	2	1	3	2	1	2	3	2	3	3	3	2	3	4	3	3	3	3	2	4	2	1	4	3
	SCORE	1	1	0	1	0	0	0	0	0	1	1	0	1	0	1	0	1	0	0	0	0	1	0	0	0	1	1	0	0	0	1	0	0	1	0	0	1	1	0	1	0	0	1	1	1	1	1	1
12	RESPONSE	3	1	1	1	3	2	4	1	3	3	4	1	1	1	4	1	4	3	1	4	4	2	1	1	4	2	1	1	4	4	1	2	2	3	3	1	4	4	3	1	3	4	1	4	4	1	4	2
	SCORE	1	1	0	1	0	1	0	0	0	1	1	1	1	0	1	1	1	0	1	0	0	1	1	0	1	1	0	0	1	1	0	0	1	1	0	0	1	1	0	0	0	0	1	1	0	1	1	0
13	RESPONSE	2	3	1	2	3	3	2	1	4	4	1	2	4	2	1	4	1	1	4	3	4	4	4	1	3	4	1	3	1	4	1	2	3	1	3	1	2	1	2	1	3	3	3	1	3	2	1	2
	SCORE	0	0	0	1	0	0	1	0	0	1	0	1	0	0	0	0	0	1	0	0	0	0	0	0	1	0	0	1	0	1	0	0	0	0	0	0	0	0	1	0	0	0	0	0	0	1	0	0
14	RESPONSE	3	2	3	3	2	2	4	2	3	1	3	2	3	4	2	3	4	3	2	3	2	3	3	1	3	2	2	2	4	3	1	2	4	3	3	1	2	4	3	2	3	3	2	2	3	2	2	2
	SCORE	1	1	1	0	1	1	0	0	0	0	1	1	0	1	0	0	1	0	1	0	1	0	0	0	1	1	0	0	1	1	0	0	0	1	0	0	0	1	0	0	0	0	1	0	0	1	0	0
15	RESPONSE	1	1	4	1	1	2	1	4	4	1	4	1	1	1	1	1	4	4	2	3	4	1	1	4	4	1	4	4	4	1	4	1	2	3	1	4	4	4	2	4	4	1	1	2	1	1	2	1
	SCORE	0	1	1	1	1	1	1	1	0	0	1	1	1	0	0	1	1	0	1	0	0	1	1	1	1	1	1	1	1	0	1	0	1	1	1	1	1	1	1	1	0	1	1	0	1	1	0	0
16	RESPONSE	3	3	1	2	1	2	4	1	2	3	2	1	2	2	2	3	4	2	2	4	3	4	2	2	2	3	3	2	1	4	3	2	3	2	3	2	2	2	4	2	2	3	2	2	2	2	2	2
	SCORE	1	0	0	1	1	1	0	0	1	1	0	1	1	0	0	0	1	1	1	0	0	0	1	0	0	0	1	0	0	1	1	0	0	0	0	0	0	0	0	0	1	0	1	0	1	1	0	0
17	RESPONSE	4	1	3	2	4	1	3	1	2	2	4	4	3	4	2	2	1	3	2	3	4	3	1	3	3	3	1	1	3	3	1	1	4	3	4	3	2	2	4	1	3	2	2	3	3	1	3	3
	SCORE	1	1	1	1	0	1	0	0	1	0	1	0	0	1	0	1	0	0	1	0	0	0	1	1	1	0	0	0	1	1	0	0	0	1	0	1	0	0	0	0	0	1	1	1	0	1	1	1
18	RESPONSE	3	2	1	2	2		2	2	4	3	4	1	1	1	2		3	2	2	3	2	1	1	3	4	2	3	3	3	3	1	3	2	4	2	3	4	3	1	3	1	2	1	3	2	1	3	3
	SCORE	1	1	0	1	1	1	1	0	0	1	1	1	1	0	0	0	1	1	1	0	1	1	1	1	1	1	1	1	1	1	0	1	1	1	1	1	1	1	1	1	1	1	1	1	1	1	1	1
19	RESPONSE	2	2	1	2	2	2	3	1	2	3	4	1	1	2	2	3	4	4	2	4	4	1	1	3	3	2	2	2	1	4	3	1	4	1	4	2	2	4	2	1	4	3	2	2	1	1	2	3
	SCORE	0	1	0	1	1	1	0	0	1	1	1	1	1	0	0	0	1	0	1	0	0	1	1	1	1	1	0	0	0	1	1	0	0	0	0	0	0	1	1	0	0	0	1	0	1	1	0	1
20	RESPONSE	1	2	4	1	1	1	2	3	3	3	2	1	4	1	3	3	2	1	4	2	1	2	2	4	2	4	3	3	3	3	3	4	3	2	2	2	3	1	2	1	2	3	3	2	2	1	4	3
	SCORE	0	1	1	1	1	1	1	1	0	1	0	1	0	0	1	0	0	1	0	1	1	1	1	1	0	0	1	1	1	1	1	1	0	0	1	0	1	0	1	0	1	0	0	0	1	1	1	1
21	RESPONSE	2	3	2	3	1	3	4	1	2	4	2	4	2	3	2	3	3	2	4	4	4	3	3	2	1	4	2	1	3	1	4	3	3	1	3	1	2	2	3	2	4	3	2	3	3	2	2	1
	SCORE	0	0	0	0	1	0	0	0	1	1	0	0	1	1	0	0	1	1	0	0	0	0	0	0	0	0	0	0	1	0	1	1	0	0	0	0	0	0	0	0	0	0	1	1	0	1	0	0
23	RESPONSE	3	3	1	3	3	1	1	1	3	1	2	1	2	1	1	4	2	2	2	4	2	4	2	4	1	4	1	1	2	4	1	1	3	1	4	1	2	2	3	2	2	3	3	2	4	2	2	2
	SCORE	1	0	0	0	0	1	1	0	0	0	0	1	1	0	0	0	0	1	1	0	1	0	1	1	0	0	0	0	0	1	0	0	0	0	0	0	0	0	0	0	1	0	0	0	0	1	0	0
24	RESPONSE	1	2	1	2	1	4	4	1	4	2	2	2	4	1	1	4	1	3	3	4	4	2	3	4	1	3	2	2	2	3	1	1	4	1	4	2	1	2	2	2	4	4	2	1	4	2	1	1
	SCORE	0	1	0	1	1	0	0	0	0	0	0	1	0	0	0	0	0	0	0	0	0	1	0	1	0	0	0	0	0	1	0	0	0	0	0	0	0	0	1	0	0	0	1	0	0	1	0	0
25	RESPONSE	2	2	4	3	3	4	4	2	4	2	2	2	4	3	2	2	4	4	4	4	4	2	3	3	3	4	1	4	2	3	1	1	4	3	3	1	1	3	4	2	4	3	2	2	3	1	3	3
	SCORE	0	1	1	0	0	0	0	0	0	0	0	1	0	1	0	1	1	0	0	0	0	1	0	1	1	0	0	1	0	1	0	0	0	1	0	0	0	1	0	0	0	0	1	0	0	1	1	1
26	RESPONSE	2	4	1	4	3	2	4	1	2	2	2	1	4	3	2	3	2	3	2	3	4	2	2	3	1	4	1	3	2	4	1	1	4	1	3	2		2	3	4	4	4	3	1	3	3	2	2
	SCORE	0	0	0	0	0	1	0	0	1	0	0	1	0	1	0	0	0	0	1	0	0	1	1	1	0	0	0	1	0	1	0	0	0	0	0	0	0	0	0	1	0	0	0	0	0	0	0	0
27	RESPONSE	4	1	1	2	2	1	4	3	4	3	4	2	2	3	2	2	4	4	3	2	1	2	2	3	4	3	3	3	2	3	1	3	3	3	2	2	4	2	3	1	3	4	1	3	2	1	3	3
	SCORE	1	1	0	1	1	1	0	1	0	1	1	1	0	1	0	1	1	0	0	1	1	1	1	1	1	0	1	1	0	1	0	1	0	1	1	0	1	0	0	0	0	0	1	1	1	1	1	1
29	RESPONSE	3	3	2	2	4	2	4	2	4	4	2	2	1	1	2	2	3	3	4	4	4	3	2	1	1	3	2	3	4	2	1	2	4	1	2	2	2	2	3	2	4	3	4	2	3	1	2	2
	SCORE	1	0	0	1	0	1	0	0	0	1	0	1	1	0	0	1	1	0	0	0	0	0	1	0	0	0	0	1	1	0	0	0	0	0	1	0	0	0	0	0	0	0	0	0	0	1	0	0
31	RESPONSE	3	2	2	1	2	3	4	2	2	2	2	1	3	4	3	3	2	2	4	3	4	4	3	2	3	3	3	3	2	3	2	3	4	2	3	1	2	1	2	2	3	3	1	2	4	2	3	2
	SCORE	1	1	0	1	1	0	0	0	1	0	0	1	0	1	1	0	0	1	0	0	0	0	0	0	1	0	1	1	0	1	0	1	0	0	0	0	0	0	1	0	0	0	1	0	0	1	1	0
32	RESPONSE	2	2	1	2	3	1	2	1	1	2	1	1	3	2	2	2	1	2	1	3	3	4	2	2	3	3	2	3	4	4	1	2	4	1	3	2	1	1	1	1	2	2	3	1	3	3	1	2
	SCORE	0	1	0	1	0	1	1	0	1	0	0	1	0	0	0	1	0	1	1	0	0	0	1	0	1	0	0	1	1	1	0	0	0	0	0	0	0	0	1	0	1	1	0	0	0	0	0	0
33	RESPONSE	1	3	1	3	3	4	3	1	4	3	2	2	2	3	1	4	1	2	4	1	4	3	3	2	1	3	2	2	4	3	3	2	2	1	2	2	2	2	3	2	4	2	3	2	4	3	2	1
	SCORE	0	0	0	0	0	0	0	0	0	1	0	1	1	1	0	0	0	1	0	1	0	0	0	0	0	0	0	0	1	1	1	0	1	0	1	0	0	0	0	0	0	1	0	0	0	0	0	0
34	RESPONSE	1	2	3	2	3	1	2	1	3	2	2	1	4	4	2	2	2	4	4	2	2	3	2	1	4	2	2	3	4	4	1	2	2	3	1	2	2	2	2	1	3	2	1	2	1	1	1	3
	SCORE	0	1	1	1	0	1	1	0	0	0	0	1	0	1	0	1	0	0	0	1	1	0	1	0	1	1	0	1	1	1	0	0	1	1	1	0	0	0	1	0	0	1	1	0	1	1	0	1
35	RESPONSE	4	2	1	4	1	4	2	1	3	4	4	1	2	2	3	4	3	4	4	4	4	2	4	1	4	1	2	2	3	4	1	1	4	2	2	1	1	3	4	1	4	4	2	2	4	2	3	3
	SCORE	1	1	0	0	1	0	1	0	0	1	1	1	1	0	1	0	1	0	0	0	0	1	0	0	1	1	0	0	1	1	0	0	0	0	1	0	0	1	0	0	0	0	1	0	0	1	1	1
36	RESPONSE	4	3	3	3	1	1	3	2	3	2	4	2	1	2	4	3	4	4	2	3	4	2	2	2	3	2	1	3	3	4	1	1	3	2	3	1	2	4	4	4	4	3	2	3	3	3	3	2
	SCORE	1	0	1	0	1	1	0	0	0	0	1	1	1	0	1	0	1	0	1	0	0	1	1	0	1	1	0	1	1	1	0	0	0	0	0	0	0	1	0	1	0	0	1	1	0	0	1	0
37	RESPONSE	3	3	2	1	1	3	4	1	4	3	4	2	1	2	4	3	4	4	4	4	4	1	3	1	1	1	2	3	1	3	3	2	1	2	1	2	3	4	4	4	3	4	4	4	3	1	3	4
	SCORE	1	0	0	1	1	0	0	0	0	1	1	1	1	0	1	0	1	0	0	0	0	1	0	0	0	1	0	1	0	1	1	0	1	0	1	0	1	1	0	1	0	0	0	1	0	1	1	1
38	RESPONSE	2	2	1	1	2	4	4	1	4	3	2	1	1	3	2	3	2	3	4	4	4	3	3	3	3	3	1	3	1	3	1	3	4	2	2	1	3	2	3	1	3	4	3	2	4	2	1	1
	SCORE	0	1	0	1	1	0	0	0	0	1	0	1	1	1	0	0	0	0	0	0	0	0	0	1	1	0	0	1	0	1	0	1	0	0	1	0	1	0	0	0	0	0	0	0	0	1	0	0
39	RESPONSE	1	2	1	3	1	3	2	1	3	1	2	3	3	3	2	3	2	2	3	3	4	3	3	2	2	2	2	3	2	2	3	1	3	3	2	2	3	2	3	3	3	3	1	1	2	2	2	4
	SCORE	0	1	0	0	1	0	1	0	0	0	0	0	0	1	0	0	0	1	0	0	0	0	0	0	0	1	0	1	0	0	1	0	0	1	1	0	1	0	0	1	0	0	1	0	1	1	0	1
42	RESPONSE	4	2	1	2	2	1	3	1	3	3	3	1	1	1	3	1	3	2	3	3	1	2	1	4	4	2	2	2	4	3	3	2	2	3	3	3	3	3	3	2	1	2	1	3	3	2	3	2
	SCORE	1	1	0	1	1	1	0	0	0	1	1	1	1	0	1	1	1	1	0	0	1	1	1	1	1	1	0	0	1	1	1	0	1	1	0	1	1	1	0	0	1	1	1	1	0	1	1	0
43	RESPONSE	1	3	1	1	2	3	3	2	4	2	1	3	4	3	1	1	1	2	4	4	3	3	1	1	4	3	1	1	2	4	1	1	3	2	3	1	3	1	4	1	4	1	2	1	4	4	1	1
	SCORE	0	0	0	1	1	0	0	0	0	0	0	0	0	1	0	1	0	1	0	0	0	0	1	0	1	0	0	0	0	1	0	0	0	0	0	0	1	0	0	0	0	1	1	0	0	0	0	0
44	RESPONSE	1	1	2	1	1	3	2	2	4	2	2	1	3	1	1	4	3	3	3	4	4	2	3	2	2	3	2	2	3	2	2	3	3	1	4	2	3	2	4	1	4	4	3	2	3	2	2	2
	SCORE	0	1	0	1	1	0	1	0	0	0	0	1	0	0	0	0	1	0	0	0	0	1	0	0	0	0	0	0	1	0	0	1	0	0	0	0	1	0	0	0	0	0	0	0	0	1	0	0
45	RESPONSE	2	3	1	1	1	2	2	1	4	4	2	1	4	3	4	4	4	2	4	4	2	4	4	1	2	4	1	1	2	4	1	1	4	2	3	4	2	2	4	1	4	4	2	1	4	2	2	3
	SCORE	0	0	0	1	1	1	1	0	0	1	0	1	0	1	1	0	1	1	0	0	1	0	0	0	0	0	0	0	0	1	0	0	0	0	0	1	0	0	0	0	0	0	1	0	0	1	0	1
46	RESPONSE	3	2	2	3	1	2	3	2	4	2	3	3	2	3	3	3	3	4	4	4	4	2	2	3	3	2	2	3	3	3	1	1	3	2	4	2	1	3	3	2	4	3	1	2	3	1	3	2
	SCORE	1	1	0	0	1	1	0	0	0	0	1	0	1	1	1	0	1	0	0	0	0	1	1	1	1	1	0	1	1	1	0	0	0	0	0	0	0	1	0	0	0	0	1	0	0	1	1	0
48	RESPONSE	2	2	2	3	3	2	4	2	4	1	2	2	3	3	1	4	2	3	3	4	4	2	2	2	3	3	1	2	3	1	1	2	3	2	3	1	2	2	4	1	4	4	3	1	3	2	2	1
	SCORE	0	1	0	0	0	1	0	0	0	0	0	1	0	1	0	0	0	0	0	0	0	1	1	0	1	0	0	0	1	0	0	0	0	0	0	0	0	0	0	0	0	0	0	0	0	1	0	0
49	RESPONSE	1	3	1	4	1	4	4	2	4	4	1	1	4	4	4	4	1	2	4	2	4	2	4	2	4	2	1	1	1	4	1	4	4	1	1	1	1	1	4	4		4	2	1	4	2	1	2
	SCORE	0	0	0	0	1	0	0	0	0	1	0	1	0	1	1	0	0	1	0	1	0	1	0	0	1	1	0	0	0	1	0	1	0	0	1	0	0	0	0	1	0	0	1	0	0	1	0	0
50	RESPONSE	2	1	1	2	1	2	1	1	2	3	4	3	2	2	3	2	2	1	2	2	2	2	2	1	3	2	3	3	3	1	3	3	1	1	1	1	3	3	1	2	1	1	2	4	1	1	4	3
	SCORE	0	1	0	1	1	1	1	0	1	1	1	0	1	0	1	1	0	1	1	1	1	1	1	0	1	1	1	1	1	0	1	1	1	0	1	0	1	1	1	0	1	1	1	1	1	1	1	1
51	RESPONSE	3	1	3	3	2	3	4	2	2	3	4	1	2	3	2	3	3	3	3	3	3	1	2	3	3	2	2	2	2	3	2	2	3	3	3	2	2	3	3	4	3	2	2	3	3	2	3	2
	SCORE	1	1	1	0	1	0	0	0	1	1	1	1	1	1	0	0	1	0	0	0	0	1	1	1	1	1	0	0	0	1	0	0	0	1	0	0	0	1	0	1	0	1	1	1	0	1	1	0
52	RESPONSE	4	1	2	2	4	1	4	2	1	1	4	1	1	4	4	3	4	4	1	2	1	1	2	2	1	1	2	1	1	3	1	2	4	2	2	2	3	4	4	1	4	1	1	4	2	1	4	1
	SCORE	1	1	0	1	0	1	0	0	1	0	1	1	1	1	1	0	1	0	1	1	1	1	1	0	0	1	0	0	0	1	0	0	0	0	1	0	1	1	0	0	0	1	1	1	1	1	1	0
53	RESPONSE	1	2	1	1	1	2	1	1	1	4	3	2	3	4	2	2	3	3	3	3	4	1	1	2	2	1	2	3	3	2	1	1	2	1	2	1	2	3	1	1	2	2	2	2	2	1	4	2
	SCORE	0	1	0	1	1	1	1	0	1	1	1	1	0	1	0	1	1	0	0	0	0	1	1	0	0	1	0	1	1	0	0	0	1	0	1	0	0	1	1	0	1	1	1	0	1	1	1	0
54	RESPONSE	3	2	1	2	2	4	3	3	4	4	4	3	4	4	3	4	3	1	4	3	2	3	4	2	4	3	4	4	2	3	3	3	2	2	3	3	4	3	2	3	4	2	1	2	2	1	2	4
	SCORE	1	1	0	1	1	0	0	1	0	1	1	0	0	1	1	0	1	1	0	0	1	0	0	0	1	0	1	1	0	1	1	1	1	0	0	1	1	1	1	1	0	1	1	0	1	1	0	1
56	RESPONSE	1	1	1	1	1	1	1	1	1	4	4	1	1	2	4	2	4	3	4	4	4	1	1	2	4	1	3	1	3	4	1	2	4	1	2	2	1	4	2	4	2	4	2	3	2	1	2	3
	SCORE	0	1	0	1	1	1	1	0	1	1	1	1	1	0	1	1	1	0	0	0	0	1	1	0	1	1	1	0	1	1	0	0	0	0	1	0	0	1	1	1	1	0	1	1	1	1	0	1
57	RESPONSE	1	2	2	3	1	4	4	4	4	4	3	2	4	4	3	3	3	4	4	2	2	1	3	2	3	2	3	3	1	1	1	3	1	2	3	2	3	3	2	1	4	2	4	2	3	1	3	2
	SCORE	0	1	0	0	1	0	0	1	0	1	1	1	0	1	1	0	1	0	0	1	1	1	0	0	1	1	1	1	0	0	0	1	1	0	0	0	1	1	1	0	0	1	0	0	0	1	1	0
58	RESPONSE	2	1	2	2	1	1	4	2	1	1	3	1	1		1	2	4	3	1	4	4	2	1	2	2	1	1	2	4	4	2	1	1	2	4	1	1	4	4	1	1	1	2	4	3	2	3	1
	SCORE	0	1	0	1	1	1	0	0	1	0	1	1	1	1	0	1	1	0	1	0	0	1	1	0	0	1	0	0	1	1	0	0	1	0	0	0	0	1	0	0	1	1	1	1	0	1	1	0
59	RESPONSE	4	1	4	1	1	1	4	4	2	4	4	2	2	4	2	1	2	2	2	1	1	2	1	4	4	1	4	3	4	4	4	2	1	4	2	3	4	2	2	4	1	1	1	4	1	1	4	3
	SCORE	1	1	1	1	1	1	0	1	1	1	1	1	1	1	0	1	0	1	1	1	1	1	1	1	1	1	1	1	1	1	1	0	1	1	1	1	1	0	1	1	1	1	1	1	1	1	1	1
60	RESPONSE	3	1	1	1	2	3	1	2	1	2	4	1	1	1	2	1	4	1	1	4	4	1	1	2	3	1	1	3	4	3	3	1	2	1	2	2	1	4	1	1	1	1	1	3	1	1	3	4
	SCORE	1	1	0	1	1	0	1	0	1	0	1	1	1	0	0	1	1	1	1	0	0	1	1	0	1	1	0	1	1	1	1	0	1	0	1	0	0	1	1	0	1	1	1	1	1	1	1	1
61	RESPONSE	2	2	2	1	3	3	3	2	4	2	3	2	2	3	3	1	2	4	4	4	4	2	3	3	4	1	2	1	1	2	2	3	3	2	3	2	2	3	3	2	2	3	3	2	3	2	2	3
	SCORE	0	1	0	1	0	0	0	0	0	0	1	1	1	1	1	1	0	0	0	0	0	1	0	1	1	1	0	0	0	0	0	1	0	0	0	0	0	1	0	0	1	0	0	0	0	1	0	1
62	RESPONSE	1	3	1	1	2	2	3	1	2	1	2	1	3	2	1	2	3	2	3	3	4	4	1	3	1	3	2	2	3	2	3	2	3	1	2	2	3	3	2	1	2	4	3	1	3	3	1	3
	SCORE	0	0	0	1	1	1	0	0	1	0	0	1	0	0	0	1	1	1	0	0	0	0	1	1	0	0	0	0	1	0	1	0	0	0	1	0	1	1	1	0	1	0	0	0	0	0	0	1
64	RESPONSE	1	2	2	3	1	1	2	1	4	1	1	1	3	1	1	2	1	2	4	4	3	4	1	3	2	2	1	1	1	3	1	1	3	1	4	1	3	1	3	1	4	4	4	1	4	2	1	2
	SCORE	0	1	0	0	1	1	1	0	0	0	0	1	0	0	0	1	0	1	0	0	0	0	1	1	0	1	0	0	0	1	0	0	0	0	0	0	1	0	0	0	0	0	0	0	0	1	0	0
65	RESPONSE	3	2	2	1	1	2	1	1	2	2	3	1	1	2		2	1	1	3	4	4	1	2	1	4	2	4		2	1	2	1	1	3	1	3	3	2	2	1	2	2	1	3	1	1	2	4
	SCORE	1	1	0	1	1	1	1	0	1	0	1	1	1	0	0	1	0	1	0	0	0	1	1	0	1	1	1	1	0	0	0	0	1	1	1	1	1	0	1	0	1	1	1	1	1	1	0	1
68	RESPONSE	4	4	4	4	4	4	4	4	4	4	4	4	4	4	4	4	4	4	4	4	4	4	4	4	4	4	4	4	4	4	4	4	4	4	2	1	1	4	4	4	4	4	2	4	3	2	3	2
	SCORE	1	0	1	0	0	0	0	1	0	1	1	0	0	1	1	0	1	0	0	0	0	0	0	1	1	0	1	1	1	1	1	1	0	1	1	0	0	1	0	1	0	0	1	1	0	1	1	0
69	RESPONSE	4	3	4	1	4	4	1	2	2	4	4	4	4	4	4	1	4	1	4	2	1	1	3	1	4	3	4	4	3	1	4	4	3	3	3	4	4	1	1	1	2	3	2	4	1	1	4	1
	SCORE	1	0	1	1	0	0	1	0	1	1	1	0	0	1	1	1	1	1	0	1	1	1	0	0	1	0	1	1	1	0	1	1	0	1	0	1	1	0	1	0	1	0	1	1	1	1	1	0
70	RESPONSE	2	3	1	2	3	3	2	1	3	3	3	2	3	3	2	3	2	2	4	4	4	2	3	2	2	2	2	3	1	2	2	2	2	2	3	2	3	3	3	2	4	4	3	2	2	2	2	3
	SCORE	0	0	0	1	0	0	1	0	0	1	1	1	0	1	0	0	0	1	0	0	0	1	0	0	0	1	0	1	0	0	0	0	1	0	0	0	1	1	0	0	0	0	0	0	1	1	0	1
71	RESPONSE	1	3	3	2	1	4	4	4	4	4		1	4	4	1	2	1	1	4	1	1	4	3	1	3	4	4	2	1	3	2	3	3	2	2	2	1	1	2	2	4	1	1	1	3	2	2	2
	SCORE	0	0	1	1	1	0	0	1	0	1	1	1	0	1	0	1	0	1	0	1	1	0	0	0	1	0	1	0	0	1	0	1	0	0	1	0	0	0	1	0	0	1	1	0	0	1	0	0
73	RESPONSE	2	2	2	4		3	4	2	1	2	1	1	3	1	2	4	1	4	4	2	3	4	3	4	3	3	1	2	2	3	2	1		2	2	3	2	1	4	2		2	1		3	4	4	4
	SCORE	0	1	0	0	1	0	0	0	1	0	0	1	0	0	0	0	0	0	0	1	0	0	0	1	1	0	0	0	0	1	0	0	0	0	1	1	0	0	0	0	0	1	1	0	0	0	1	1
74	RESPONSE	2	4	1	3	2	3	3	2	3	3	2	2	2	3	2	3	2	2	3	3	4	3	3	2	3	3	2	2	1	3	2	2	3	1	3	2	3	2	3	2	4	3	4	2	3	3	2	1
	SCORE	0	0	0	0	1	0	0	0	0	1	0	1	1	1	0	0	0	1	0	0	0	0	0	0	1	0	0	0	0	1	0	0	0	0	0	0	1	0	0	0	0	0	0	0	0	0	0	0
75	RESPONSE	2	3	1	3	3	2	4	2	3	3	2	3	4	4	3	3	2	3	2	3	1	2	3	3	1	3	3	3	3	2	3	1	3	1	1	2	1	2	3	3	4	2	2	2	3	4	1	3
	SCORE	0	0	0	0	0	1	0	0	0	1	0	0	0	1	1	0	0	0	1	0	1	1	0	1	0	0	1	1	1	0	1	0	0	0	1	0	0	0	0	1	0	1	1	0	0	0	0	1
76	RESPONSE	2	2	2	2	4	3	4	2	3	2	4	2	3	3	2	2	1	4	1	4	4	2	3	1	4	3	1	4	3	1	1	2	4	2	4	1	4	2	2	1	4	2	1	2	3	1	2	2
	SCORE	0	1	0	1	0	0	0	0	0	0	1	1	0	1	0	1	0	0	1	0	0	1	0	0	1	0	0	1	1	0	0	0	0	0	0	0	1	0	1	0	0	1	1	0	0	1	0	0
77	RESPONSE	2	3	2	2	3	3	2	3	4	3	2	2	4	4	4	3	2	4	4	2	2	3	2	3	2	3	3	2	2	3	2	3	4	1	4	2	2	2	2	4	4	1	2	2	2	2	2	2
	SCORE	0	0	0	1	0	0	1	1	0	1	0	1	0	1	1	0	0	0	0	1	1	0	1	1	0	0	1	0	0	1	0	1	0	0	0	0	0	0	1	1	0	1	1	0	1	1	0	0
78	RESPONSE	1	1	1	1	4	3	2	4	3	4	2	2	4	3	2	2	1	1	3	1	1	3	3	2	2	3	3	3	3	2	3	2	3	1	3	2	3	1	1	3	4	2	2	2	3	2	2	3
	SCORE	0	1	0	1	0	0	1	1	0	1	0	1	0	1	0	1	0	1	0	1	1	0	0	0	0	0	1	1	1	0	1	0	0	0	0	0	1	0	1	1	0	1	1	0	0	1	0	1
80	RESPONSE	2	2	2	2	3	4	2	1	3	3	3	3	3	3	3	3	4	2	3	3	3	2	2	4	2	2	3	2	4	3	3	4	2	2	2	3	3	3	3	2	3	4	2	2	3	1	3	3
	SCORE	0	1	0	1	0	0	1	0	0	1	1	0	0	1	1	0	1	1	0	0	0	1	1	1	0	1	1	0	1	1	1	1	1	0	1	1	1	1	0	0	0	0	1	0	0	1	1	1
81	RESPONSE	1	1	4	3	4	4	4	4	4	3	3	3	1	2	2	3	4	4	4	4	4	2	2	4	3	1	2	3	1	1	2	2	3	2	4	2	2	4	4	2	2	1	3	3	3	2	4	2
	SCORE	0	1	1	0	0	0	0	1	0	1	1	0	1	0	0	0	1	0	0	0	0	1	1	1	1	1	0	1	0	0	0	0	0	0	0	0	0	1	0	0	1	1	0	1	0	1	1	0
82	RESPONSE	2	1	1	2	1	2	4	1	4	2	3	1	3	4	1	2	1	2	4	4	1	3	2	2	3	2	2	3	3	4	1	1	4	1	4	1	1	2	2	1	4	3	2	2	3	1	2	2
	SCORE	0	1	0	1	1	1	0	0	0	0	1	1	0	1	0	1	0	1	0	0	1	0	1	0	1	1	0	1	1	1	0	0	0	0	0	0	0	0	1	0	0	0	1	0	0	1	0	0
83	RESPONSE	2	1	1	3	1	2	4	1	4	1	1		4	3	3	4	1	3	4	4	2	4	3	1	1	3	2	3	1	4	1	1	4	2	2	1	2	1	4	1	3	4	2	1	3	4	1	1
	SCORE	0	1	0	0	1	1	0	0	0	0	0	1	0	1	1	0	0	0	0	0	1	0	0	0	0	0	0	1	0	1	0	0	0	0	1	0	0	0	0	0	0	0	1	0	0	0	0	0
84	RESPONSE	3	1	1	3	2	2	4	1	4	2	2	1	3	4	2	3	3	4	4	4	4	1	2	1	3	2	1	2	2	4	1	1	4	2	4	2	2	2	4	1	4	4	1	2	3	2	3	2
	SCORE	1	1	0	0	1	1	0	0	0	0	0	1	0	1	0	0	1	0	0	0	0	1	1	0	1	1	0	0	0	1	0	0	0	0	0	0	0	0	0	0	0	0	1	0	0	1	1	0
85	RESPONSE	2	3	1	3	1	4	3	1	4	2	1	1	3	4	1	3	1	1	4	4	4	4	2	1	3	3	1	2	1	3	1	2	3	2	4	1	2	1	3	2	4	3	1	1	3	2	2	3
	SCORE	0	0	0	0	1	0	0	0	0	0	0	1	0	1	0	0	0	1	0	0	0	0	1	0	1	0	0	0	0	1	0	0	0	0	0	0	0	0	0	0	0	0	1	0	0	1	0	1
86	RESPONSE	2	2	1	2	4	4	4	2	4	2	3	2	3	2	2	4	1	4	4	4	4	3	4	1	2	3	2	4	2	4	2	2	4	2	4	1	2	3	3	1	4	3	2	2	3	2	2	2
	SCORE	0	1	0	1	0	0	0	0	0	0	1	1	0	0	0	0	0	0	0	0	0	0	0	0	0	0	0	1	0	1	0	0	0	0	0	0	0	1	0	0	0	0	1	0	0	1	0	0
87	RESPONSE	1	1	1	2	2	3	3	1	4	2	3	3	3	3	3	3	2	2	3	3	3	3	3		2	3	2	2	2	3	3	1	3	3	3	2	2	2	3	2	4	3	2	2	3	2	2	2
	SCORE	0	1	0	1	1	0	0	0	0	0	1	0	0	1	1	0	0	1	0	0	0	0	0	0	0	0	0	0	0	1	1	0	0	1	0	0	0	0	0	0	0	0	1	0	0	1	0	0
88	RESPONSE	3	4	2	2	2	4	3	1	3	3	4	3	1	2	2	3	3	2	4	4	4	2	3	2	2	2	2	2	4	3	1	2	2	2	3	2	3	3	2	1	3	2	2	3	3	1	3	3
	SCORE	1	0	0	1	1	0	0	0	0	1	1	0	1	0	0	0	1	1	0	0	0	1	0	0	0	1	0	0	1	1	0	0	1	0	0	0	1	1	1	0	0	1	1	1	0	1	1	1
89	RESPONSE	3	2	1	2	2	3	3	2	3	2	3	2	3	3	3	2	3	3	2	2	3	2	2	3	3	2	3	2	3	2	2	2	3	2	2	2	2	3	2	3	2	3	2	2	3	2	3	2
	SCORE	1	1	0	1	1	0	0	0	0	0	1	1	0	1	1	1	1	0	1	1	0	1	11	1	1	1	1	0	1	0	0	0	0	0	1	0	0	1	1	1	1	0	1	0	0	1	1	0
90	RESPONSE	2	2	2	3	4	4	4	2	4	1	4	2	1	2	1	1	2	4	3	4	4	2	2	3	2	1	2	1	1	3	1	1	4	1	4	1	1	3	4	1	4	4	2	3	4	1	2	1
	SCORE	0	1	0	0	1	0	0	0	0	0	1	1	1	0	0	1	0	0	0	0	0	1	1	1	0	1	0	0	0	1	0	0	0	0	0	0	0	1	0	0	0	0	1	1	0	1	0	0
91	RESPONSE	3	2	1	1	1	2	2	2	4	2	3	2	2	2	3	2	2	3	4	4	4	2	4	4	3	2	1	1	4	4	4	3	3	1	4	2	2	2	2	2	3	2	2	2	3	2	2	1
	SCORE	1	1	0	1	1	1	1	0	0	0	1	1	1	0	1	1	0	0	0	0	0	1	0	1	1	1	0	0	1	1	1	1	0	0	0	0	0	0	1	0	0	1	1	0	0	1	0	0
92	RESPONSE	4	1	1	1	2	4	2	1	4	4	4	4	1	4	4	4	2	4	4	4	4	1	2	4	4	1	4	3	1	1	2		3	3	1	2	4	4	1	1	4	3	1	3	1	1	4	3
	SCORE	1	1	0	1	1	0	1	0	0	1	1	0	1	1	1	0	0	0	0	0	0	1	1	1	1	1	1	1	0	0	0	0	0	1	1	0	1	1	1	0	0	0	1	1	1	1	1	1
93	RESPONSE	3	2	2	1	4	4	4	2	4	3	4	3	2	2	3	3	2	3	4	3	3	1	3	3	1	1	2	2	3	1	1	2	3	2	3	2	2	3	2	1	3	3	3	3	2	1	4	2
	SCORE	1	1	0	1	0	0	0	0	0	1	1	0	1	0	1	0	0	0	0	0	0	1	0	1	0	1	0	0	1	0	0	0	0	0	0	0	0	1	1	0	0	0	0	1	1	1	1	0
94	RESPONSE	4	2	4	2	1	1	4	2	3	3	4	1	3	2	4	2	4	3	4	4	4	2	3	3	3	2	1	2	2	4	1	3	3	1	4	1	3	3	2	2	2	4	2	3	3	1	3	2
	SCORE	1	1	1	1	1	1	0	0	0	1	1	1	0	0	1	1	1	0	0	0	0	1	0	1	1	1	0	0	0	1	0	1	0	0	0	0	1	1	1	0	1	0	1	1	0	1	1	0
95	RESPONSE	3	3	1	2	1	2	2	1	2	2	1	2	1	1	2	1	3	4	4	3	4	4	3	4	4	3	3	1	4	3	1	1	4	1	1	3	3	1	3	1	4	3	1	1	2	2	2	3
	SCORE	1	0	0	1	1	1	1	0	1	0	0	1	1	0	0	1	1	0	0	0	0	0	0	1	1	0	1	0	1	1	0	0	0	0	1	1	1	0	0	0	0	0	1	0	1	1	0	1
96	RESPONSE	4		1	2	3	3	2	1	3	3	4	1	2	4	2	2	4	2	2	2	2	2	3	2	3	2	2	3	2	2	2	4	3	3	1	3	3	4	2	3	3	4	2	3	2	2	3	1
	SCORE	1	1	0	1	0	0	1	0	0	1	1	1	1	1	0	1	1	1	1	1	1	1	0	0	1	1	0	1	0	0	0	1	0	1	1	1	1	1	1	1	0	0	1	1	1	1	1	0
97	RESPONSE	2	1	3	4	1	1	4	2	4	1	1	1	3	4	3	4	1	3	3	3	2	4	3	1	4	3	2	4	4	3	1	1	4	1	3	1	1	1	3	3	4	4	1	1	3	3	1	2
	SCORE	0	1	1	0	1	1	0	0	0	0	0	1	0	1	1	0	0	0	0	0	1	0	0	0	1	0	0	1	1	1	0	0	0	0	0	0	0	0	0	1	0	0	1	0	0	0	0	0
98	RESPONSE	2	2	1	2	3	4	2	1	3	3	3	3	3	4	3	2	4	3	4	4	3	2	2	3	2	2	3	3	1	1	2	3	1	2	1	3	3	3	3	2	2	3	2	2	2	2	3	4
	SCORE	0	1	0	1	0	0	1	0	0	1	1	0	0	1	1	1	1	0	0	0	0	1	1	1	0	1	1	1	0	0	0	1	1	0	1	1	1	1	0	0	1	0	1	0	1	1	1	1
101	RESPONSE	2	2	2	3	4	4	4	2	4	1	1	1	4	4	1	3	1	4	3	3	3	4	3	2	2	4	2	1	1	3	2	1	2	4	4	2	1	1	3	1	1	4	2	1	2	2	1	1
	SCORE	0	1	0	0	0	0	0	0	0	0	0	1	0	1	0	0	0	0	0	0	0	0	0	0	0	0	0	0	0	1	0	0	1	1	0	0	0	0	0	0	1	0	1	0	1	1	0	0
102	RESPONSE	2	3	2	4	4	4	2	2	4	2	2	3	3	3	2	4	4	3	4	3	4	3	4	2	2	3	2	3	2	2	2	3	3	2	3	2	2	2	4	2	4	3	4	1	3	3	1	1
	SCORE	0	0	0	0	0	0	1	0	0	0	0	0	0	1	0	0	1	0	0	0	0	0	0	0	0	0	0	1	0	0	0	1	0	0	0	0	0	0	0	0	0	0	0	0	0	0	0	0
103	RESPONSE	1	2	3	1	2	4	4	1	4	1	1	3	4	2	1	3	1	3	4	4	4	4	4	1	1	3	1	1	3	2	1	1	4	1	2	1	2	1	2	2	4	4	2	1	4	2	1	2
	SCORE	0	1	1	1	1	0	0	0	0	0	0	0	0	0	0	0	0	0	0	0	0	0	0	0	0	0	0	0	1	0	0	0	0	0	1	0	0	0	1	0	0	0	1	0	0	1	0	0
104	RESPONSE	4	1	1	2	1	1	1	1	1	2	4	1	1	4	4	1	4	2	1	3	3	1	1	4	4	1	3	3	3	3	2	3	1	3	2	2	4	4	1	4	1	1	2	4	2	1	4	3
	SCORE	1	1	0	1	1	1	1	0	1	0	1	1	1	1	1	1	1	1	1	0	0	1	1	1	1	1	1	1	1	1	0	1	1	1	1	0	1	1	1	1	1	1	1	1	1	1	1	1
[truncated: 8 more columns]

## Sheet: K10 data
	Q27_1	Q27_2	Q27_3	Q27_4	Q27_5	Q27_6	Q27_7	Q27_8	Q27_9	Q27_10
	These questions concern how you have been feeling over the past 30 days. Do not spend too much time on any statement. Answer quickly and honestly. - 1. During the last 30 days, about how often did you feel tired out for no good reason?	These questions concern how you have been feeling over the past 30 days. Do not spend too much time on any statement. Answer quickly and honestly. - 2. During the last 30 days, about how often did you feel nervous?	These questions concern how you have been feeling over the past 30 days. Do not spend too much time on any statement. Answer quickly and honestly. - 3. During the last 30 days, about how often did you feel so nervous that nothing could calm you down?	These questions concern how you have been feeling over the past 30 days. Do not spend too much time on any statement. Answer quickly and honestly. - 4. During the last 30 days, about how often did you feel hopeless?	These questions concern how you have been feeling over the past 30 days. Do not spend too much time on any statement. Answer quickly and honestly. - 5. During the last 30 days, about how often did you feel restless or fidgety?	These questions concern how you have been feeling over the past 30 days. Do not spend too much time on any statement. Answer quickly and honestly. - 6. During the last 30 days, about how often did you feel so restless you could not sit still?	These questions concern how you have been feeling over the past 30 days. Do not spend too much time on any statement. Answer quickly and honestly. - 7. During the last 30 days, about how often did you feel depressed?	These questions concern how you have been feeling over the past 30 days. Do not spend too much time on any statement. Answer quickly and honestly. - 8. During the last 30 days, about how often did you feel that everything was an effort?	These questions concern how you have been feeling over the past 30 days. Do not spend too much time on any statement. Answer quickly and honestly. - 9. During the last 30 days, about how often did you feel so sad that nothing could cheer you up?	These questions concern how you have been feeling over the past 30 days. Do not spend too much time on any statement. Answer quickly and honestly. - 10. During the last 30 days, about how often did you feel worthless?
Participant number											Total score
1	5	3	4	5	3	2	5	5	3	4	39
2	3	3	2	1	1	1	2	2	1	1	17
3	3	2	1	1	3	2	2	1	1	2	18
4	3	1	1	1	1	1	1	1	1	1	12
5	2	2	1	2	1	1	1	3	1	1	15
6	4	4	2	2	3	2	2	2	1	2	24
7	4	1	1	4	1	1	3	4	3	2	24
8	2	2	1	1	3	1	1	1	1	1	14
9	5	4	3	3	5	4	5	4	3	3	39
10	1	1	1	2	3	1	1	1	1	1	13
11	4	3	3	4	3	2	3	4	3	4	33
12	5	4	4	4	5	3	5	5	4	4	43
13	2	2	1	3	3	3	2	2	2	3	23
14	4	3	2	1	2	1	3	2	1	1	20
15	5	3	2	5	5	3	5	5	1	5	39
16	4	1	1	3	1	1	4	3	4	3	25
17	5	4	3	4	4	3	5	4	4	3	39
18	3	3	2	2	4	4	2	4	2	2	28
19	5	5	4	4	5	3	5	5	3	3	42
20	3	2	2	4	4	3	2	4	2	3	29
21	3	3	1	1	1	1	1	1	1	1	14
23	4	2	1	1	4	2	1	2	1	1	19
24	2	1	1	1	2	1	2	1	1	1	13
25	3	3	1	1	3	1	2	4	1	1	20
26	2	2	1	1	1	1	1	1	1	1	12
27	3	3	3	3	4	1	3	4	3	3	30
29	4	3	1	1	1	1	1	2	1	1	16
31	4	4	3	3	3	2	3	4	2	3	31
32	3	2	1	1	3	2	2	3	2	2	21
33	3	3	2	1	3	2	3	3	2	1	23
34	2	2	1	2	2	1	2	2	2	1	17
35	4	2	2	2	3	2	3	4	2	2	26
36	4	2	1	2	3	2	4	3	3	4	28
37	5	3	2	1	3	3	3	5	2	3	30
38	4	4	3	4	1	1	5	4	3	4	33
39	3	2	1	1	2	1	2	1	1	1	15
42	4	4	3	4	2	2	2	4	2	3	30
43	1	3	2	1	2	2	1	2	1	1	16
44	3	3	2	1	4	3	2	2	1	2	23
45	4	3	1	2	4	2	2	3	2	3	26
46	3	2	1	2	2	1	2	1	1	1	16
48	2	3	2	1	3	2	1	1	1	1	17
49	4	1	1	1	2	1	2	3	2	1	18
50	5	5	4	4	4	4	4	4	4	4	42
51	3	3	2	1	1	1	2	2	1	1	17
52	5	5	4	5	5	3	5	5	5	5	47
53	4	4	2	4	3	2	3	4	2	3	31
54	4	3	1	1	4	4	1	2	1	1	22
56	1	3	1	1	3	1	2	3	1	1	17
57	3	3	1	3	2	1	2	2	1	1	19
58	3	1	1	1	2	1	1	2	1	2	15
59	4	5	4	3	4	4	3	4	2	1	34
60	5	4	3	2	4	3	1	2	1	2	27
61	4	3	2	3	4	3	2	3	1	3	28
62	3	2	1	1	3	2	2	4	1	2	21
64	3	4	3	1	5	2	1	4	2	1	26
65	3	3	1	1	3	1	3	4	3	3	25
68	3	3	3	2	1	1	3	2	3	2	23
69	3	1	1	3	2	2	3	4	3	2	24
70	4	3	1	3	3	1	4	4	2	3	28
71	4	2	1	1	2	1	1	3	1	1	17
72	4	4	3	4	4	3	4	4	3	3	36
73	2	1	1	1	1	2	1	1	1	2	13
74	4	2	1	3	3	3	3	3	3	2	27
75	1	1	1	1	1	1	1	1	1	1	10
76	4	4	3	3	4	3	1	3	2	1	28
77	5	3	1	2	2	1	3	3	2	2	24
78	5	2	3	3	4	4	5	5	4	4	39
80	3	3	2	2	2	1	2	1	1	2	19
81	4	2	1	1	2	2	1	1	1	1	16
82	4	3	1	2	2	2	2	4	1	2	23
83	4	2	1	1	1	1	1	3	1	1	16
84	3	1	1	1	1	1	1	3	1	1	14
85	4	4	2	3	2	2	3	4	3	2	29
86	1	2	1	2	1	1	2	2	1	2	15
87	3	4	3	3	1	1	1	1	1	1	19
88	4	3	1	2	3	1	3	3	1	3	24
89	3	4	2	1	1	1	2	2	2	1	19
90	1	3	1	2	1	1	1	1	1	1	13
91	4	1	1	3	3	3	3	3	3	3	27
92	4	3	1	2	2	1	3	4	2	2	24
93	4	3	1	2	1	1	3	2	1	2	20
94	4	4	2	4	3	2	4	5	2	4	34
95	4	2	1	3	4	4	1	2	1	1	23
96	4	3	2	2	2	2	3	3	2	2	25
97	1	1	1	1	1	1	1	1	1	1	10
98	3	2	1	1	3	3	2	1	1	2	19
101	3	3	1	1	2	2	3	3	2	1	21
102	1	2	1	1	2	1	1	1	1	1	12
103	3	3	1	2	2	1	3	4	2	2	23
104	4	4	3	3	3	2	4	4	3	3	33
										Mean	23.6044
										SD	8.47726

## Sheet: SPQ data
	Q28_1	Q28_2	Q28_3	Q28_4	Q28_5	Q28_6	Q28_7	Q28_8	Q28_9	Q28_10	Q28_11	Q28_12	Q28_13	Q28_14	Q28_15	Q28_16	Q28_17	Q28_18	Q28_19	Q28_20	Q28_21	Q28_22	Q28_23	Q28_24	Q28_25	Q28_26	Q28_27	Q28_28	Q28_29	Q28_30	Q28_31	Q28_32	Q28_33	Q28_34	Q28_35	Q28_36	Q28_37	Q28_38	Q28_39	Q28_40	Q28_41	Q28_42	Q28_43	Q28_44	Q28_45	Q28_46	Q28_47	Q28_48	Q28_49
	Click to write the question text - 1. Do you sometimes feel that things you see on the TV or read in the newspaper have a special meaning for you?	Click to write the question text - 2. I sometimes avoid going to places where there will be many people because I will get anxious	Click to write the question text - 3. Have you had experiences with the supernatural?	Click to write the question text - 4. Have you often mistaken objects or shadows for people, or noises for voices?	Click to write the question text - 5. Other people see me as slightly eccentric (odd)	Click to write the question text - 6. I have little interest in getting to know other people	Click to write the question text - 7. People sometimes find it hard to understand what I am saying	Click to write the question text - 8. People sometimes find me aloof and distant	Click to write the question text - 9. I am sure I am being talked about behind my back	Click to write the question text - 10. I am aware that people notice me when I go out for a meal or to see a film	Click to write the question text - 11. I get very nervous when I have to make polite conversation	Click to write the question text - 12. Do you believe in telepathy (mind-reading)?	Click to write the question text - 13. Have you ever had the sense that some person or force is around you, even though you cannot see anyone?	Click to write the question text - 14. People sometimes comment on my unusual mannerisms and habits	Click to write the question text - 15. I prefer to keep myself to myself	Click to write the question text - 16. I sometimes jump quickly from one topic to another when speaking	Click to write the question text - 17. I am not good at expressing my true feelings by the way I talk and look	Click to write the question text - 18. Do you often feel that other people have it in for you?	Click to write the question text - 19. Do some people drop hints about you or say things with a double meaning?	Click to write the question text - 20. Do you ever get nervous when someone is walking behind you?	Click to write the question text - 21. Are you sometimes sure that other people can tell what you're thinking?	Click to write the question text - 22. When you look at a person, or yourself in the mirror, have you ever seen the face change right before your eyes?	Click to write the question text - 23. Sometimes other people think I am a little strange	Click to write the question text - 24. I am mostly quiet when with other people	Click to write the question text - 25. I sometimes forget what I am trying to say	Click to write the question text - 26. I rarely laugh and smile	Click to write the question text - 27. Do you sometimes get concerned that friends or coworkers are not really loyal or trustworthy?	Click to write the question text - 28. Have you ever noticed a common event or object that seemed to be a special sign for you?	Click to write the question text - 29. I get anxious when meeting people for the first time	Click to write the question text - 30. Do you believe in clairvoyancy (psychic forces, fortune telling)?	Click to write the question text - 31. I often hear a voice speaking my thoughts aloud	Click to write the question text - 32. Some people think that I am a very bizarre person	Click to write the question text - 33. I find it hard to be emotionally close to other people	Click to write the question text - 34. I often ramble on too much when speaking	Click to write the question text - 35. My "nonverbal" communication (smiling and nodding during a conversation) is not very good	Click to write the question text - 36. I feel I have to be on my guard even with my friends	Click to write the question text - 37. Do you sometimes see special meanings in advertisements, shop windows, or in the way things are arranged around you?	Click to write the question text - 38. Do you often feel nervous when you are in a group of unfamiliar people?	Click to write the question text - 39. Can other people feel your feelings when they are not there?	Click to write the question text - 40. Have you ever seen things invisible to other people?	Click to write the question text - 41. Do you feel that there is no one you are really close to outside your immediate family, or people you can confide in or talk to about personal problems?	Click to write the question text - 42. Some people find me a bit vague and elusive during a conversation	Click to write the question text - 43. I am poor at returning social courtesies and gestures	Click to write the question text - 44. Do you often pick up hidden threats or put-downs from what people say or do?	Click to write the question text - 45. When shopping do you get the feeling that other people are taking notice of you?	Click to write the question text - 46. I feel very uncomfortable in social situations involving unfamiliar people	Click to write the question text - 47. Have you had experiences with astrology, seeing the future, UFOs, ESP, or a sixth sense?	Click to write the question text - 48. Do everyday things seem unusually large or small?	Click to write the question text - 49. Writing letters to friends is more trouble than it is worth
	1=yes, 0=no
Participant number
1	0	1	0	1	1	1	0	1	1	0	1	0	0	0	1	1	0	1	1	1	0	0	1	1	1	1	1	0	1	0	0	1	1	1	0	1	0	1	1	0	1	1	1	1	1	1	0	0	1
2	0	0	0	0	0	0	0	0	0	0	0	0	0	0	1	0	0	0	0	1	0	0	0	0	1	0	1	0	0	0	0	0	0	1	0	0	0	1	0	0	0	0	0	0	0	1	0	0	0
3	0	0	1	0	0	0	0	1	0	1	0	0	0	0	1	1	0	0	1	1	0	0	1	1	1	0	0	0	0	0	0	0	1	0	0	1	0	0	0	0	1	1	0	0	0	0	0	0	0
4	1	0	1	0	1	0	0	0	0	0	0	0	1	0	0	0	1	0	0	0	0	0	1	0	1	0	0	0	1	0	0	0	0	0	0	0	0	1	0	1	0	0	0	0	0	1	1	0	0
5	1	0	0	1	0	0	0	0	0	1	0	0	0	0	0	0	0	0	0	1	1	0	0	0	1	0	1	1	1	0	0	0	1	1	0	0	0	1	0	0	0	0	0	1	0	0	0	0	0
6	0	1	0	0	0	0	1	1	1	0	1	0	0	0	1	1	1	0	0	1	0	0	0	1	1	0	1	0	1	0	0	0	1	0	0	1	0	1	0	0	1	1	1	0	0	1	0	0	1
7	1	0	0	0	1	0	1	0	0	0	0	1	1	0	0	1	1	0	1	1	1	0	0	0	1	0	0	1	0	1	0	1	0	1	0	1	0	0	1	0	0	0	0	1	0	0	1	0	1
8	0	0	0	0	0	0	0	0	0	1	0	0	0	0	1	1	0	0	0	0	0	0	0	0	0	0	0	0	0	0	0	0	0	0	0	0	0	0	0	0	0	0	0	0	0	0	0	0	0
9	0	1	0	1	0	0	0	1	0	1	1	0	0	0	1	1	0	0	0	1	1	0	0	1	0	1	0	0	1	1	0	0	0	1	1	0	0	1	0	0	1	0	0	0	1	1	0	1	1
10	0	0	1	0	1	0	1	0	1	0	0	1	1	0	0	1	0	0	0	0	0	1	1	0	1	0	0	0	0	1	0	0	0	1	0	1	0	1	0	1	1	0	0	0	0	0	1	0	0
11	1	1	0	0	0	1	1	1	1	0	1	1	0	0	1	0	1	0	0	1	0	0	1	1	1	1	1	1	1	1	0	0	1	0	1	1	0	1	0	0	1	0	1	1	1	1	0	1	1
12	0	1	0	1	1	1	0	1	1	0	1	0	1	1	1	1	1	0	1	1	0	0	1	1	1	1	1	1	1	1	0	0	1	0	1	1	0	1	0	0	1	1	1	1	1	1	0	0	1
13	1	0	0	0	0	0	1	0	0	0	0	1	1	0	0	1	1	0	0	1	0	0	0	0	1	0	1	0	0	1	0	0	0	1	1	0	0	0	0	0	0	0	1	1	0	0	1	0	1
14	0	0	0	0	1	0	0	1	0	0	0	0	0	0	1	0	0	0	0	1	0	0	1	1	0	0	0	0	1	0	0	0	0	0	0	0	0	1	0	0	0	0	0	0	0	1	0	0	0
15	0	1	0	0	1	0	0	1	0	0	1	0	1	1	0	1	1	0	0	1	0	0	1	1	1	0	0	0	1	0	0	1	1	1	1	1	0	1	0	0	1	1	1	0	0	1	0	1	1
16	0	1	1	1	1	1	0	0	0	0	0	1	1	0	1	0	1	0	1	1	0	0	1	0	0	0	0	0	0	1	0	0	0	1	0	0	0	1	0	1	1	0	0	1	0	0	1	0	1
17	1	1	0	0	1	1	0	0	1	0	1	0	0	0	1	1	1	1	1	1	1	0	1	1	1	0	1	1	1	1	0	0	0	0	0	1	0	1	0	0	1	0	0	1	0	1	0	1	1
19	1	1	0	0	1	0	1	1	1	0	1	0	0	1	1	1	1	1	1	0	0	0	1	0	1	1	1	0	1	0	0	1	1	0	0	1	0	1	0	0	1	1	1	1	1	1	0	1	1
20	1	1	1	1	1	0	1	0	1	1	1	1	1	0	0	1	0	1	1	1	0	0	1	0	1	0	1	1	1	1	1	1	1	1	0	1	0	1	0	1	1	0	0	1	0	0	1	1	1
21	0	0	0	0	0	0	0	0	0	0	0	0	0	0	0	0	0	0	0	0	0	0	0	0	0	0	0	0	0	0	0	0	0	0	0	0	0	0	0	0	0	0	0	0	0	0	0	0	0
23	1	1	1	1	0	0	0	0	1	1	0	1	1	0	1	0	0	0	0	0	0	1	0	0	0	0	0	1	0	0	0	0	0	0	0	0	1	0	0	1	0	0	0	1	0	0	0	0	0
24	0	0	1	0	0	0	0	0	0	0	0	0	0	0	0	0	0	0	0	1	0	0	0	0	0	0	0	0	0	0	0	0	0	0	0	0	0	0	0	0	0	0	0	0	0	0	0	0	0
25	1	1	0	0	0	1	0	0	0	0	0	0	0	0	1	0	0	0	0	1	0	0	0	0	1	0	1	0	1	0	0	0	0	0	0	0	0	1	0	0	0	0	0	0	0	0	0	0	0
26	1	0	0	0	0	1	1	0	1	1	0	0	0	0	1	1	1	0	1	1	0	0	1	0	1	0	1	1	0	1	0	1	0	1	0	1	0	0	0	0	1	0	0	1	0	0	0	1	1
27	1	1	1	1	0	1	0	0	0	0	1	1	1	0	1	1	1	0	0	1	1	0	0	1	1	0	1	1	1	0	0	0	1	1	0	1	0	1	0	1	0	0	0	1	0	1	1	1	1
29	0	0	0	1	0	0	0	0	0	0	0	0	1	0	1	0	0	0	0	1	1	0	0	0	1	0	0	0	1	1	0	0	0	0	0	0	0	1	0	0	1	0	0	1	0	1	0	0	0
31	0	1	0	0	1	1	1	1	1	1	0	0	0	1	0	1	0	0	1	1	0	0	1	0	1	0	1	0	0	0	0	1	0	1	0	0	0	0	0	0	0	0	1	1	0	0	0	1	1
32	1	0	0	1	1	0	1	0	1	1	0	1	0	1	0	1	0	0	0	1	0	0	1	0	1	0	1	1	0	1	0	0	0	1	0	0	1	0	0	0	0	0	0	1	0	0	0	0	0
33	1	0	0	0	0	0	0	0	0	0	0	1	1	0	0	1	0	0	0	1	0	0	0	0	1	0	1	0	0	1	0	0	0	1	0	0	0	0	0	0	0	0	0	0	0	0	1	0	0
34	0	0	0	0	0	0	0	1	0	0	0	0	0	0	0	0	0	1	0	0	0	0	0	0	0	0	0	0	0	0	0	0	0	0	0	0	0	1	0	0	1	0	0	1	0	0	0	0	0
35	0	1	0	0	0	1	0	0	0	0	0	0	0	0	1	0	1	0	0	0	0	0	0	1	1	0	0	0	0	0	0	0	0	0	0	0	0	0	0	0	0	0	0	0	1	0	0	0	0
36	0	1	1	1	1	0	1	1	0	1	1	1	1	0	1	1	1	0	0	1	1	0	1	1	1	0	1	1	1	0	0	0	1	0	0	1	0	1	0	1	1	1	1	1	0	1	0	0	1
37	0	1	1	1	1	0	0	1	1	1	1	1	1	1	1	1	1	1	1	1	1	0	1	1	1	0	1	0	1	1	0	0	1	1	0	1	0	1	0	1	1	1	1	1	1	1	1	0	0
38	0	0	1	1	1	0	1	1	0	0	0	0	0	1	0	0	0	0	0	0	0	0	1	0	1	0	1	0	0	1	1	1	0	1	0	1	0	0	0	0	0	1	0	1	1	0	1	0	1
39	0	0	0	1	0	0	0	1	0	0	1	0	0	0	0	1	1	0	0	0	1	0	0	0	1	0	1	0	1	0	0	0	1	1	1	0	0	1	0	0	1	1	1	0	0	1	0	0	1
42	0	0	0	0	1	0	0	0	1	1	1	0	0	0	1	1	0	0	0	1	0	0	1	0	1	0	1	0	1	0	0	0	0	1	1	1	0	1	0	0	1	0	0	0	1	1	0	0	0
43	0	0	1	0	0	0	0	0	0	1	0	0	1	0	0	1	0	0	0	0	0	0	0	0	1	0	1	0	0	0	0	0	0	0	0	0	0	0	0	0	0	0	0	0	0	0	0	0	1
44	0	0	0	1	1	0	1	0	1	0	0	0	0	0	1	1	1	1	1	1	0	0	1	0	1	0	1	0	1	0	0	0	1	1	1	1	0	0	0	0	1	0	1	0	0	0	0	0	1
45	0	0	1	1	1	0	0	0	0	1	0	1	1	0	1	1	0	0	0	1	1	0	1	0	1	0	1	1	0	1	0	0	0	0	0	0	0	0	0	1	0	0	0	1	0	0	1	0	1
46	1	1	0	0	0	0	0	1	0	0	1	1	0	0	1	0	0	0	0	1	0	0	0	1	0	0	0	1	1	1	0	0	0	0	0	0	0	1	0	0	0	0	0	0	0	1	0	0	0
48	0	0	0	0	0	0	0	0	0	1	0	0	0	0	0	1	0	0	0	0	0	0	0	1	0	0	1	0	1	0	1	0	0	0	0	1	0	1	0	0	1	0	0	0	0	1	0	0	1
49	0	0	0	0	1	0	0	0	0	0	0	0	0	0	0	0	0	0	0	1	0	0	0	0	1	0	0	0	0	0	0	0	0	1	0	0	0	1	0	0	0	0	0	0	0	0	0	0	0
50	1	1	0	1	0	1	0	1	1	1	1	1	1	1	1	1	1	1	1	1	0	0	1	1	1	0	1	0	1	1	1	0	1	1	1	1	0	1	0	0	1	1	1	1	1	1	1	0	1
51	0	1	0	0	0	0	0	0	0	0	0	0	0	0	1	0	0	0	0	0	0	0	0	1	0	0	0	0	1	0	0	0	0	0	0	0	0	1	0	0	1	0	0	1	0	1	0	0	0
52	0	1	0	1	1	1	1	1	1	1	1	0	0	0	1	1	1	1	1	1	0	0	1	1	1	1	1	1	1	1	0	0	1	0	0	1	0	1	0	0	1	1	1	1	1	1	0	0	1
54	0	1	0	0	0	0	0	1	0	0	0	0	0	0	0	1	0	0	0	0	0	0	1	0	1	0	0	0	1	0	0	0	1	1	1	0	0	1	0	0	0	0	0	0	0	1	0	0	0
56	0	0	1	0	0	0	0	0	0	0	1	0	0	0	0	1	0	0	0	0	0	0	1	1	0	0	0	0	1	0	0	0	0	0	0	0	0	1	0	0	0	0	1	0	0	1	0	0	0
57	0	1	0	0	0	1	0	1	0	0	1	0	1	0	1	1	1	0	0	1	0	0	0	1	1	0	1	0	1	0	0	0	1	0	0	0	0	1	0	0	1	0	1	1	0	1	0	0	1
58	0	0	0	0	1	0	0	1	0	0	0	0	0	1	1	0	1	0	0	0	0	0	1	0	0	0	0	0	1	0	0	0	0	0	0	0	0	0	0	0	1	0	0	0	0	0	0	0	0
59	0	1	0	0	0	0	0	1	0	1	1	0	0	0	1	1	1	0	0	1	0	0	0	1	1	0	0	1	1	1	0	0	0	1	1	0	0	1	0	0	1	1	0	0	1	1	0	1	1
60	1	1	1	1	1	1	1	1	1	0	1	0	1	1	1	1	1	1	1	1	1	1	1	1	1	0	1	1	1	0	1	1	1	1	1	1	1	1	1	1	0	1	1	1	0	1	1	0	1
61	0	1	0	0	0	0	0	1	0	0	0	0	0	1	1	1	0	0	0	1	1	0	1	1	1	0	1	0	1	0	0	0	1	0	0	0	0	1	0	0	1	0	1	1	0	0	0	0	1
62	0	0	1	1	1	0	1	0	0	0	0	0	1	0	0	0	0	0	0	1	0	0	1	0	1	0	0	0	0	0	0	0	0	1	0	0	0	0	0	0	0	0	1	0	0	0	0	0	1
64	1	1	1	0	1	0	1	0	0	0	0	1	0	0	0	1	1	0	0	0	0	0	1	0	1	0	1	1	0	1	0	0	0	1	0	0	1	0	0	0	0	0	0	1	0	0	1	1	0
65	1	1	0	1	1	1	1	1	1	0	0	0	0	0	1	1	1	0	0	1	0	0	1	0	1	0	0	0	0	0	0	0	1	1	0	0	0	1	0	0	1	0	1	0	0	0	0	0	1
68	1	1	0	0	0	1	0	0	1	1	1	0	0	0	1	1	1	1	0	1	0	0	0	1	1	0	1	0	1	0	0	0	0	0	0	0	0	1	0	0	1	1	1	0	0	1	0	0	1
69	0	0	0	0	0	1	0	0	0	1	0	0	0	1	1	1	0	0	0	0	0	0	0	0	1	0	0	0	1	0	0	0	0	1	1	0	0	1	0	0	1	0	1	0	0	1	0	0	1
70	0	1	0	0	1	0	0	1	1	0	0	0	1	0	0	1	0	0	0	1	0	0	1	0	1	0	1	0	1	1	0	0	1	1	0	0	0	1	0	0	0	0	0	1	0	0	1	0	0
71	1	0	0	0	0	0	1	0	0	0	0	0	0	0	0	0	0	0	0	0	0	0	0	0	0	0	0	0	0	0	0	0	0	1	0	0	0	0	0	0	0	0	0	0	0	0	0	0	0
72	0	0	0	0	0	0	0	1	0	0	0	0	0	0	1	0	1	0	0	1	0	1	0	0	1	0	1	0	0	0	1	0	1	0	1	0	0	1	0	0	1	0	0	1	1	1	0	0	1
73	1	0	1	0	0	0	0	0	0	1	0	1	1	0	1	0	0	0	0	1	0	0	0	0	1	0	1	0	0	0	0	0	0	0	0	0	0	0	0	0	0	0	0	1	0	0	0	0	0
74	0	0	0	0	0	0	0	0	0	0	0	1	0	0	0	1	0	0	0	0	0	0	0	0	1	0	0	0	0	0	0	0	0	1	0	0	0	0	0	0	0	0	0	0	0	0	0	0	0
75	0	0	0	0	1	1	0	1	0	0	0	0	0	0	0	0	0	0	0	0	0	0	1	0	1	0	0	0	0	0	0	1	1	1	0	0	0	0	0	0	0	0	1	0	0	0	0	0	0
76	0	1	0	0	1	0	0	1	0	0	0	0	0	0	0	1	0	0	0	0	0	0	1	0	0	0	0	0	1	0	0	0	0	1	0	1	0	1	0	0	0	0	1	1	0	1	0	0	0
77	0	0	1	0	0	1	0	1	0	1	0	1	1	0	1	0	1	1	0	1	0	0	0	1	1	0	1	1	0	1	0	0	1	0	0	1	0	1	0	0	1	0	0	0	0	0	1	0	1
78	1	0	0	0	0	0	0	0	0	0	1	1	1	1	0	1	0	0	1	1	1	0	0	0	1	0	0	1	1	1	0	0	1	1	0	0	0	1	0	0	1	0	0	0	0	0	0	0	1
80	0	1	0	1	1	0	1	1	0	0	1	0	1	1	1	1	1	0	0	0	0	0	1	1	1	0	0	0	1	0	0	0	1	1	1	0	0	1	0	0	1	0	1	0	0	1	0	0	1
81	0	0	0	0	0	0	0	1	0	0	0	0	0	0	1	1	0	0	0	0	0	1	0	1	1	0	0	0	1	0	0	0	0	0	0	0	0	0	0	0	0	0	0	1	0	1	0	0	1
82	0	0	0	0	0	0	0	0	1	1	1	1	1	0	0	0	1	1	1	1	0	0	0	0	1	0	1	0	1	1	0	0	1	1	0	1	0	1	0	0	0	0	1	1	0	1	0	0	1
83	0	0	0	0	0	0	0	0	0	1	0	0	1	0	0	1	0	0	0	0	0	0	0	0	0	0	0	0	0	0	0	0	0	0	0	0	0	0	0	0	0	0	0	0	0	0	0	0	0
84	0	1	0	0	0	0	0	0	0	0	0	0	0	0	1	0	1	0	0	0	0	0	0	0	1	0	0	0	1	0	0	0	0	1	0	0	0	1	0	0	0	0	0	0	0	1	0	0	1
85	1	0	1	1	0	0	0	0	1	0	0	1	1	0	0	1	0	1	1	1	0	0	0	0	1	0	0	1	0	1	0	0	0	1	0	1	0	0	0	1	0	0	0	1	0	0	1	0	0
86	1	0	0	1	0	0	1	0	1	0	0	0	0	1	0	0	0	0	1	1	0	1	0	0	1	0	1	0	1	0	0	0	0	0	0	0	0	1	0	0	0	0	0	1	0	1	0	1	0
87	0	0	0	0	0	0	0	0	0	0	1	0	0	0	0	0	0	0	0	0	0	0	0	0	0	0	0	0	0	0	0	0	0	0	0	0	0	0	0	0	0	0	0	0	0	0	0	0	0
88	0	1	0	0	1	1	0	0	0	0	1	0	0	0	1	1	0	0	0	0	0	0	1	1	1	0	0	0	1	0	0	0	0	1	0	0	0	1	0	0	1	0	1	0	0	1	0	0	1
90	0	0	0	0	0	0	0	0	0	0	1	0	0	0	0	0	0	0	0	0	0	0	0	1	0	0	0	0	1	0	0	0	0	0	0	0	0	1	0	0	0	0	0	0	0	1	0	0	0
91	0	1	1	1	1	0	1	1	0	0	0	0	1	0	0	1	1	0	0	1	0	0	1	1	1	1	1	0	1	1	0	0	1	1	0	1	0	1	0	0	1	1	0	1	0	1	1	0	1
92	0	1	1	1	1	1	1	1	1	0	1	0	1	0	1	1	0	1	1	1	0	0	1	1	1	0	1	1	1	1	0	1	1	0	1	1	1	1	1	0	1	1	1	1	0	1	1	1	1
93	0	1	0	0	0	1	0	1	0	0	1	0	0	0	1	1	0	0	0	1	0	0	0	1	1	0	1	0	1	0	0	0	0	1	0	0	0	1	0	0	0	1	0	0	0	1	0	0	1
94	0	1	0	0	1	0	0	1	0	1	1	0	0	0	1	0	0	0	0	1	0	0	1	1	1	0	1	0	1	0	0	0	1	1	0	0	0	1	0	0	0	0	0	0	1	1	0	0	0
95	0	0	0	1	1	0	0	0	1	0	0	1	1	0	0	1	1	1	1	1	1	0	1	1	1	0	1	0	0	1	0	0	0	1	0	1	0	0	0	0	0	0	0	1	0	0	0	1	0
96	1	1	0	1	1	1	1	1	1	1	1	1	1	1	1	1	1	0	1	1	0	0	1	0	1	1	1	1	1	1	0	1	0	1	1	1	1	1	1	0	1	0	1	1	1	1	1	0	1
97	0	0	0	0	0	0	0	0	0	0	0	0	0	0	1	0	0	0	0	0	0	0	0	0	0	0	0	0	0	0	0	0	0	0	0	0	0	0	1	0	0	0	0	0	0	0	0	0	0
98	1	1	1	0	1	0	1	1	0	0	1	0	1	1	1	1	1	0	0	1	1	0	1	1	1	0	0	1	1	0	0	0	1	1	1	0	0	1	0	0	1	1	1	0	0	1	0	0	1
101	0	0	0	0	0	0	0	0	0	0	0	0	0	0	0	0	0	1	0	0	0	0	0	0	0	0	0	0	0	0	0	0	0	0	0	0	0	0	0	0	0	0	0	0	0	0	0	0	0
102	1	1	0	0	0	0	0	1	0	0	0	0	0	0	0	0	0	0	0	0	0	0	0	0	1	0	0	0	0	0	0	0	0	0	0	0	0	0	0	0	0	0	0	0	0	0	0	0	0
103	1	0	1	0	0	0	0	0	0	1	0	0	0	0	0	1	0	0	0	0	0	0	0	0	0	0	0	0	1	1	0	0	0	0	0	0	0	0	0	0	0	0	0	0	0	0	0	0	0
104	1	1	0	0	1	1	1	1	1	1	1	0	0	1	1	1	1	0	1	0	0	0	1	1	1	0	1	0	1	0	0	1	1	1	1	1	0	1	0	0	1	0	1	0	1	1	0	0	1
Mean	0.340909	0.477273	0.272727	0.318182	0.431818	0.272727	0.295455	0.454545	0.318182	0.318182	0.386364	0.272727	0.375	0.204545	0.556818	0.625	0.409091	0.193182	0.261364	0.613636	0.170455	0.0681818	0.488636	0.409091	0.761364	0.0909091	0.511364	0.261364	0.590909	0.352273	0.0681818	0.147727	0.375	0.534091	0.215909	0.352273	0.0681818	0.636364	0.0681818	0.125	0.465909	0.215909	0.352273	0.454545	0.181818	0.511364	0.227273	0.159091	0.522727
[truncated: 36 more columns]

## Sheet: Relationshipbetweentotalscores
Participant number	ASRS total score	Total BIS-11 score	Total AQ score	Total K10 score	Total SPQ score
1	51	71	28	39	50
2	15	47	12	17	9
3	32	67	23	18	20
4	20	53	19	12	14
5	28	54	16	15	20
6	46	67	29	24	32
7	43	77	15	24	30
8	25	55	17	14	6
9	64	73	45	39	32
10	42	79	10	13	23
11	42	66	23	33	43
12	49	78	26	43	50
13	48	86	10	23	27
14	20	53	21	20	16
15	52	69	34	39	38
16	42	72	21	25	29
17	41	79	24	39	40
18	49	60	41	28	.
19	41	67	24	42	46
20	60	88	31	29	48
21	27	59	13	14	2
23	42	57	14	19	23
24	22	52	11	13	5
25	28	51	18	20	13
26	19	72	12	12	32
27	43	62	32	30	41
28	22	.	.	.	.
29	28	68	13	16	17
30	17	52	.	.	.
31	37	74	20	31	33
32	39	82	18	21	25
33	35	62	14	23	16
34	24	60	27	17	10
35	26	65	22	26	13
36	33	61	23	28	49
37	36	73	25	30	58
38	36	67	15	33	26
39	31	48	18	15	24
40	19	53	.	.	.
42	34	63	34	30	36
43	21	68	11	16	8
44	66	97	11	23	34
45	46	83	16	26	27
46	18	43	22	16	19
48	25	53	10	17	14
49	20	70	17	18	8
50	50	79	38	42	53
51	10	39	27	17	15
52	43	54	28	47	48
53	61	80	27	31	.
54	62	85	30	22	13
56	35	65	31	17	12
57	39	66	25	19	31
58	27	57	26	15	15
59	50	58	45	34	36
60	43	73	33	27	65
61	44	82	18	28	30
62	39	79	18	21	17
64	64	85	13	26	31
65	51	79	31	25	27
68	27	61	25	23	34
69	57	79	33	24	23
70	37	67	16	28	26
71	28	65	23	17	4
72	42.0109	.	.	36	21
73	20	47	15	13	12
74	33	62	10	27	8
75	23	49	19	10	14
76	44	50	18	28	18
77	36	72	21	24	29
78	45	90	23	39	28
80	39	61	28	19	35
81	29	67	19	16	19
82	36	60	20	23	31
83	24	60	11	16	6
84	16	51	15	14	12
85	34	72	10	29	24
86	22	53	10	15	22
87	31	61	13	19	1
88	34	70	22	24	24
89	34	58	37	19	.
90	18	49	16	13	8
91	50	77	23	27	41
92	41	87	28	24	55
93	26	75	18	20	21
94	31	66	26	34	27
95	52	80	23	23	37
96	34	69	34	25	59
97	9	47	16	10	2
98	36	67	27	19	41
101	1	41	11	21	1
102	26	60	5	12	5
103	25	58	10	23	9
104	60	83	43	33	51

[truncated: 2 more sheets: Female carrier mothers, CAPE42 data]
