# Supplementary material for: Behavioural and psychiatric phenotypes in female carriers of genetic mutations associated with X-linked ichthyosis
Source: PLoS One. 2019 Feb 15;14(2):e0212330. doi: 10.1371/journal.pone.0212330 (PMC6377116; doi:10.1371/journal.pone.0212330)
Supplement: S3 Table — (XLSX) [file pone.0212330.s003.xlsx]

## Sheet: Demograph postpartumconditions 
Participant number	How old are you?	Age at first child	Number of children	Handedness	Ethnicity	Highest level of education	Have you ever smoked regularly?	Have you ever experienced any of the following complications during pregnancy or childbirth? Please click on all that apply	Have you ever been diagnosed with a mental health condition related to childbirth?	If yes, please click on all that apply - Selected Choice	If you have been diagnosed with a postpartum mental health condition, do you feel that there were obvious external social factors that contributed towards this (e.g. relationship, financial or personal problems)?
1	38	30	2	Right	White European or Hispanic	College or university education	Yes	Premature labour	No		No
2	34	24	2	Right	Other or no response	High school education	No	Delayed or prolonged labour	No		No
3	44	15	3	Right	White European or Hispanic	Postgraduate education	Yes	Premature labour	Yes	Baby blues' or mild depression not requiring further medical treatment	No
4	42	32	2	Left	White European or Hispanic	College or university education	No		No		No
5	39	22	4	Right	White European or Hispanic	College or university education	Yes	Gestational diabetes,Loss of pregnancy or miscarriage	Yes	Postpartum depression requiring further medical treatment,Postpartum anxiety	Yes
6	35	18	1	Right	White European or Hispanic	Postgraduate education	Yes	Premature labour,Gestational diabetes	Yes	Postpartum depression requiring further medical treatment	Yes
7	38	23	4	Right	White European or Hispanic	High school education	Yes	Delayed or prolonged labour,Loss of pregnancy or miscarriage	No		No
8	50	21	1	Right	White European or Hispanic	Postgraduate education	Yes		No		No
9	40	24	2	Right	White European or Hispanic	College or university education	Yes	Loss of pregnancy or miscarriage	Yes	'Baby blues' or mild depression not requiring further medical treatment	Yes
10	42	20	1	Right	White European or Hispanic	College or university education	No	Delayed or prolonged labour	No		No
11	29	18	3	Left	White European or Hispanic	High school education	Yes		Yes	Postpartum depression requiring further medical treatment	Yes
12	29	24	1	Right	White European or Hispanic	College or university education	Yes		No		No
13	26	23	1	Right	White European or Hispanic	College or university education	Yes		Yes	Postpartum depression requiring further medical treatment,Postpartum anxiety	No
14	38	29	3	Right	White European or Hispanic	College or university education	No	Thyroid problems,Loss of pregnancy or miscarriage	No
15	27	17	1	Right	White European or Hispanic	College or university education	Yes		Yes	'Baby blues' or mild depression not requiring further medical treatment
16	27	24	1	Both	White European or Hispanic	College or university education	Yes	Pre-eclampsia or high blood pressure	Yes	Postpartum psychosis	Yes
17	26	.	.	Left	White European or Hispanic	College or university education	No	Loss of pregnancy or miscarriage	Yes	Postpartum depression requiring further medical treatment,Postpartum anxiety	Yes
18	26	19	1	Right	White European or Hispanic	High school education	Yes	Premature labour,Loss of pregnancy or miscarriage	Yes	Postpartum posttraumatic stress disorder (PTSD)	Yes
19	36	30	1	Right	White European or Hispanic	College or university education	Yes	Premature labour	No		No
20	44	21	3	Right	White European or Hispanic	High school education	No		No		No
21	46	30	2	Left	White European or Hispanic	College or university education	Yes	Premature labour,Gestational diabetes,Loss of pregnancy or miscarriage	Yes	Postpartum depression requiring further medical treatment,Postpartum anxiety,Postpartum obsessive-compulsive disorder	Yes
22	38	.	2	Left	Asian	College or university education	No	Loss of pregnancy or miscarriage	No		No
23	31	27	2	Right	White European or Hispanic	College or university education	No		Yes	Postpartum depression requiring further medical treatment	Yes
24	34	24	2	Right	White European or Hispanic	Postgraduate education	Yes	Delayed or prolonged labour	Yes	'Baby blues' or mild depression not requiring further medical treatment	No
25	43	25	2	Right	White European or Hispanic	College or university education	Yes	Delayed or prolonged labour	Yes	'Baby blues' or mild depression not requiring further medical treatment	No
26	26	22	1	Right	White European or Hispanic	High school education	Yes	Gestational diabetes	No		No
27	43	34	2	Right	White European or Hispanic	College or university education	No		Yes	Postpartum depression requiring further medical treatment	No
28	39	34	1	Right	White European or Hispanic	College or university education	Yes		Yes	Postpartum depression requiring further medical treatment	Yes
29	41	28	2	Right	White European or Hispanic	High school education	Yes	Loss of pregnancy or miscarriage	No		No
30	25	22	2	Left	White European or Hispanic	College or university education	No	Delayed or prolonged labour	Yes	Postpartum depression requiring further medical treatment	Yes
31	30	17	2	Right	White European or Hispanic	High school education	Yes		No		No
32	32	22	2	Right	White European or Hispanic	College or university education	Yes	Loss of pregnancy or miscarriage	No		No
33	34	27	2	Right	African or Afro-Caribbean	High school education	No	Delayed or prolonged labour	Yes	'Baby blues' or mild depression not requiring further medical treatment	No
34	46	16	3	Right	White European or Hispanic	College or university education	No	Premature labour	No		No
35	45	.	.	Right	White European or Hispanic	High school education	Yes	Delayed or prolonged labour	No		No
36	35	30	2	Right	White European or Hispanic	College or university education	No	Pre-eclampsia or high blood pressure,Loss of pregnancy or miscarriage	No
37	43	18	3	Right	White European or Hispanic	High school education	No	Pre-eclampsia or high blood pressure,Loss of pregnancy or miscarriage	No		No
38	44	30	2	Left	White European or Hispanic	College or university education	Yes	Premature labour	Yes	Postpartum depression requiring further medical treatment	Yes
39	31	18	1	Right	White European or Hispanic	College or university education	No	Delayed or prolonged labour,Gestational diabetes	No		Yes
40	29	21	3	Right	White European or Hispanic	College or university education	No		No		No
41	34	.	1	Right	White European or Hispanic	College or university education	Yes		No		No
42	43	26	4	Right	White European or Hispanic	Postgraduate education	No	Delayed or prolonged labour	Yes	'Baby blues' or mild depression not requiring further medical treatment,Postpartum anxiety,Postpartum obsessive-compulsive disorder	No
43	28	22	2	Right	White European or Hispanic	High school education	Yes	Loss of pregnancy or miscarriage	No		No
44	33	31	1	Right	White European or Hispanic	High school education	Yes	Delayed or prolonged labour,Pre-eclampsia or high blood pressure	No
45	28	27	1	Right	White European or Hispanic	College or university education	No	Delayed or prolonged labour	No
46	44	37	1	Right	White European or Hispanic	Postgraduate education	Yes		No		No
47	47	25	3	Right	White European or Hispanic	High school education	No	Thyroid problems	No
48	41	31	3	Right	White European or Hispanic	Postgraduate education	No	Loss of pregnancy or miscarriage	No
49	25	20	3	Left	White European or Hispanic	College or university education	No	Premature labour,Delayed or prolonged labour,Thyroid problems,Loss of pregnancy or miscarriage	No		No
50	34	.	3	Right	White European or Hispanic	College or university education	No		No		No
51	33	23	3	Right	White European or Hispanic	High school education	No		No		No
52	28	24	2	Right	White European or Hispanic	College or university education	No		No		No
53	38	23	1	Left	White European or Hispanic	Postgraduate education	No		Yes	'Baby blues' or mild depression not requiring further medical treatment	No
54	26	26	1	Right	White European or Hispanic	Postgraduate education	Yes	Pre-eclampsia or high blood pressure	Yes	'Baby blues' or mild depression not requiring further medical treatment	Yes
55	29	20	2	Right	White European or Hispanic	High school education	Yes		No		No
56	42	38	1	Right	White European or Hispanic	College or university education	No		No
57	37	26	2	Right	White European or Hispanic	College or university education	No	Delayed or prolonged labour,Pre-eclampsia or high blood pressure	No		No
58	0.32	26	2	Right	White European or Hispanic	College or university education	Yes	Pre-eclampsia or high blood pressure,Loss of pregnancy or miscarriage	Yes	'Baby blues' or mild depression not requiring further medical treatment	No
59	31	24	1	Left	White European or Hispanic	High school education	No	Premature labour,Loss of pregnancy or miscarriage	No		No
60	44	30	1	Right	White European or Hispanic	College or university education	Yes		No		No
61	29	.	1	Right	White European or Hispanic	College or university education	No		No		No
62	47	30	2	Right	White European or Hispanic	College or university education	No	Loss of pregnancy or miscarriage	Yes	'Baby blues' or mild depression not requiring further medical treatment	No
63	49	30	2	Right	White European or Hispanic	College or university education	Yes	Delayed or prolonged labour,Loss of pregnancy or miscarriage	No		No
64	33	21	2	Right	White European or Hispanic	High school education	Yes	Thyroid problems	No		No
65	40	35	2	Right	White European or Hispanic	High school education	Yes	Premature labour	No		No
66	30	19	2	Right	White European or Hispanic	College or university education	Yes	Delayed or prolonged labour	No		Yes
67	30	20	2	Right	White European or Hispanic	College or university education	Yes	Premature labour,Loss of pregnancy or miscarriage	Yes	'Baby blues' or mild depression not requiring further medical treatment,Postpartum depression requiring further medical treatment	Yes
68	46	28	1	Right	White European or Hispanic	High school education	Yes		No		No
69	36	26	2	Right	White European or Hispanic	College or university education	Yes	Delayed or prolonged labour	No		No
70	34	28	3	Right	White European or Hispanic	College or university education	No		No
71	47	23	2	Right	White European or Hispanic	.	Yes		Yes	'Baby blues' or mild depression not requiring further medical treatment	Yes
72	28	23	1	Right	White European or Hispanic	College or university education	Yes		No		No
73	27	20	3	Right	White European or Hispanic	High school education	Yes	Premature labour,Loss of pregnancy or miscarriage	No		No
74	28	18	1	Right	White European or Hispanic	College or university education	Yes		No		No
75	26	.	1	Right	Asian	College or university education	No	Delayed or prolonged labour	Yes	'Baby blues' or mild depression not requiring further medical treatment	No
76	26	.	1	Right	Other or no response	High school education	Yes		No		No
77	34	24	2	Right	White European or Hispanic	High school education	Yes	Pre-eclampsia or high blood pressure	No		No
78	40	.	3	Right	Asian	Postgraduate education	No		Yes	'Baby blues' or mild depression not requiring further medical treatment	Yes
79	30	25	2	Right	Asian	College or university education	No	Delayed or prolonged labour,Thyroid problems	No		No
80	43	30	2	Right	White European or Hispanic	College or university education	No	Premature labour	No		No
81	29	24	2	Right	White European or Hispanic	College or university education	Yes		No
82	30	18	2	Right	White European or Hispanic	College or university education	No	Premature labour,Pre-eclampsia or high blood pressure	No
83	49	29	1	Right	White European or Hispanic	High school education	No	Pre-eclampsia or high blood pressure	Yes	Postpartum depression requiring further medical treatment	Yes
84	28	27	1	Right	White European or Hispanic	College or university education	Yes	Delayed or prolonged labour	No
85	37	37	1	Both	White European or Hispanic	College or university education	No		No		No
86	35	21	2	Right	White European or Hispanic	College or university education	No		No		No
87	33	.	1	Right	African or Afro-Caribbean	College or university education	Yes	Pre-eclampsia or high blood pressure	No		No
88	33	27	1	Right	White European or Hispanic	College or university education	Yes	Pre-eclampsia or high blood pressure,Loss of pregnancy or miscarriage	No		No
89	38	21	3	Right	White European or Hispanic	High school education	Yes	Premature labour,Delayed or prolonged labour,Loss of pregnancy or miscarriage	Yes	'Baby blues' or mild depression not requiring further medical treatment	Yes
90	33	25	2	Right	White European or Hispanic	College or university education	Yes	Delayed or prolonged labour	Yes	'Baby blues' or mild depression not requiring further medical treatment	Yes
91	32	.	3	Right	White European or Hispanic	College or university education	No	Pre-eclampsia or high blood pressure	Yes	Postpartum-onset bipolar disorder	No
92	33	19	3	Right	White European or Hispanic	High school education	No		No		No
93	34	20	1	Right	White European or Hispanic	High school education	Yes		No		No
94	32	29	2	Right	White European or Hispanic	Postgraduate education	No	Gestational diabetes,Loss of pregnancy or miscarriage	No
95	41	24	1	Right	White European or Hispanic	College or university education	Yes	Delayed or prolonged labour,Gestational diabetes	Yes	'Baby blues' or mild depression not requiring further medical treatment	Yes
96	48	19	4	Left	White European or Hispanic	High school education	No		No
97	35	30	3	Left	White European or Hispanic	High school education	Yes	Delayed or prolonged labour	Yes	Postpartum depression requiring further medical treatment	Yes
98	33	30	1	Right	White European or Hispanic	Postgraduate education	Yes	Delayed or prolonged labour	No		No
99	44	40	1	Right	White European or Hispanic	High school education	No		No		No
100	46	36	.	Right	White European or Hispanic	College or university education	Yes		No		No
101	47	21	3	Right	White European or Hispanic	College or university education	Yes	Delayed or prolonged labour	No
102	35	33	1	Right	White European or Hispanic	College or university education	Yes		No		No
103	46	15	2	Right	White European or Hispanic	College or university education	Yes		Yes	Postpartum depression requiring further medical treatment	Yes
104	25	19	1	Right	White European or Hispanic	College or university education	Yes	Pre-eclampsia or high blood pressure	No		No
105	27	.	2	Right	White European or Hispanic	College or university education	No	Thyroid problems	No		No
106	27	.	.	Right	White European or Hispanic	College or university education	No	Premature labour	No		Yes
107	33	31	1	Right	White European or Hispanic	College or university education	Yes	Delayed or prolonged labour,Loss of pregnancy or miscarriage	No		No
108	34	23	2	Right	White European or Hispanic	High school education	No	Loss of pregnancy or miscarriage	No
109	34	26	3	Right	White European or Hispanic	College or university education	Yes		No
110	41	29	2	Right	Asian	High school education	No		No		No
111	32	17	2	Right	White European or Hispanic	High school education	No	Delayed or prolonged labour	No		No
112	48	34	1	Right	White European or Hispanic	College or university education	Yes	Delayed or prolonged labour	Yes	'Baby blues' or mild depression not requiring further medical treatment	Yes
113	42	30	2	Right	White European or Hispanic	High school education	No	Delayed or prolonged labour	No		No
114	41	27	1	Right	White European or Hispanic	College or university education	No		No
115	27	24	1	Right	White European or Hispanic	College or university education	Yes	Delayed or prolonged labour	No		No
116	48	32	2	Right	White European or Hispanic	High school education	No	Delayed or prolonged labour	No		No
117	37	19	5	Left	White European or Hispanic	College or university education	Yes	Premature labour,Pre-eclampsia or high blood pressure,Gestational diabetes	Yes	Postpartum depression requiring further medical treatment	Yes
118	32	29	1	Right	White European or Hispanic	High school education	Yes		Yes	Postpartum depression requiring further medical treatment	Yes
119	35	24	1	Right	White European or Hispanic	High school education	No	Delayed or prolonged labour	Yes	Postpartum posttraumatic stress disorder (PTSD)	Yes
120	41	22	4	Right	White European or Hispanic	College or university education	No	Loss of pregnancy or miscarriage	No		No
121	27	27	1	Right	White European or Hispanic	College or university education	No		No		No
122	42	36	2	Right	White European or Hispanic	College or university education	Yes		No		No
123	35	20	3	Right	White European or Hispanic	College or university education	No	Thyroid problems	Yes	Postpartum posttraumatic stress disorder (PTSD)	No
124	37	23	2	Right	White European or Hispanic	High school education	Yes		No
125	26	28	3	Right	White European or Hispanic	High school education	Yes		No
126	34	18	5	Right	White European or Hispanic	High school education	Yes		No
127	46	21	4	Right	White European or Hispanic	College or university education	Yes		No		No
128	38	33	2	Right	White European or Hispanic	Postgraduate education	No	Delayed or prolonged labour	Yes	Postpartum depression requiring further medical treatment,Postpartum posttraumatic stress disorder (PTSD)	Yes
129	41	17	2	Right	White European or Hispanic	College or university education	Yes	Delayed or prolonged labour,Thyroid problems	Yes	'Baby blues' or mild depression not requiring further medical treatment,Postpartum depression requiring further medical treatment	Yes
130	36	36	1	Right	White European or Hispanic	Postgraduate education	Yes	Delayed or prolonged labour,Loss of pregnancy or miscarriage	No
131	36	32	1	Right	White European or Hispanic	College or university education	No		No		No
132	41	15	1	Right	White European or Hispanic	No formal education	Yes	Delayed or prolonged labour	Yes	Postpartum-onset bipolar disorder,Other	Yes
133	32	23	3	Right	White European or Hispanic	High school education	Yes		Yes	Postpartum depression requiring further medical treatment	No
134	45	30	1	Left	White European or Hispanic	College or university education	No	Pre-eclampsia or high blood pressure	No		No
135	45	33	2	Right	White European or Hispanic	High school education	No		No		No
136	29	22	2	Right	White European or Hispanic	High school education	Yes		Yes	'Baby blues' or mild depression not requiring further medical treatment	No
137	47	38	2	Right	White European or Hispanic	High school education	No	Gestational diabetes	No
138	31	.	2	Right	White European or Hispanic	College or university education	Yes	Premature labour	No		Yes
139	38	17	4	Right	White European or Hispanic	High school education	Yes	Gestational diabetes	Yes	'Baby blues' or mild depression not requiring further medical treatment	Yes
140	47	24	3	Right	White European or Hispanic	College or university education	Yes	Pre-eclampsia or high blood pressure,Thyroid problems	No		No
141	43	20	2	Right	White European or Hispanic	High school education	No		No		No
142	45	28	1	Both	White European or Hispanic	High school education	No	Premature labour,Pre-eclampsia or high blood pressure,Loss of pregnancy or miscarriage	No		No
143	29	18	2	Right	White European or Hispanic	College or university education	Yes	Premature labour,Pre-eclampsia or high blood pressure,Loss of pregnancy or miscarriage	Yes	Postpartum depression requiring further medical treatment	No
144	40	29	1	Right	White European or Hispanic	Postgraduate education	No	Delayed or prolonged labour,Loss of pregnancy or miscarriage	No		Yes
145	31	24	2	Right	White European or Hispanic	College or university education	Yes	Premature labour,Delayed or prolonged labour,Pre-eclampsia or high blood pressure,Loss of pregnancy or miscarriage	Yes	'Baby blues' or mild depression not requiring further medical treatment	No
146	41	32	2	Right	White European or Hispanic	Postgraduate education	No	Delayed or prolonged labour	No		No
147	29	23	2	Right	White European or Hispanic	College or university education	No	Premature labour	Yes	Postpartum depression requiring further medical treatment,Postpartum anxiety,Postpartum posttraumatic stress disorder (PTSD)	Yes
148	43	33	2	Right	African or Afro-Caribbean	Postgraduate education	No	Loss of pregnancy or miscarriage	No		No
149	40	25	2	Right	White European or Hispanic	College or university education	No		No		No
150	39	27	1	Right	Asian	College or university education	No		No		No
151	46	27	2	Right	White European or Hispanic	College or university education	No	Loss of pregnancy or miscarriage	No		No
152	34	29	3	Right	White European or Hispanic	College or university education	No	Premature labour,Pre-eclampsia or high blood pressure,Loss of pregnancy or miscarriage	No		No
153	26	.	1	Right	White European or Hispanic	High school education	No	Gestational diabetes	Yes	Baby blues' or mild depression not requiring further medical treatment,Postpartum depression requiring further medical treatment,Postpartum anxiety,Postpartum obsessive-compulsive disorder,Postpartum-onset bipolar disorder,Postpartum posttraumatic stress disorder (PTSD)	Yes
154	35	22	1	Left	White European or Hispanic	College or university education	No	Premature labour	No
155	42	16	4	Right	White European or Hispanic	High school education	Yes	Loss of pregnancy or miscarriage	No		No
156	38	26	1	Left	White European or Hispanic	College or university education	No	Premature labour	No		No
157	45	28	3	Right	White European or Hispanic	College or university education	No	Premature labour,Pre-eclampsia or high blood pressure,Loss of pregnancy or miscarriage	Yes	'Baby blues' or mild depression not requiring further medical treatment	Yes
158	32	18	2	Right	Asian	College or university education	No		No
159	49	40	1	Right	White European or Hispanic	College or university education	No		No		No
160	36	24	2	Right	African or Afro-Caribbean	College or university education	No	Premature labour,Pre-eclampsia or high blood pressure,Loss of pregnancy or miscarriage	Yes	'Baby blues' or mild depression not requiring further medical treatment	No
161	31	.	2	Right	White European or Hispanic	High school education	No	Premature labour	Yes	Postpartum depression requiring further medical treatment,Postpartum obsessive-compulsive disorder	No
162	27	.	1	Right	Other or no response	College or university education	No	Gestational diabetes	Yes	Postpartum depression requiring further medical treatment	No
163	34	30	1	Right	African or Afro-Caribbean	Postgraduate education	No	Delayed or prolonged labour	Yes	'Baby blues' or mild depression not requiring further medical treatment	No
164	32	30	1	Right	White European or Hispanic	College or university education	No		No		No
165	42	32	1	Right	White European or Hispanic	College or university education	Yes		No		No
166	29	17	2	Right	White European or Hispanic	High school education	No		No		No
167	35	.	3	Right	White European or Hispanic	College or university education	No	Premature labour,Loss of pregnancy or miscarriage	Yes	Postpartum depression requiring further medical treatment,Postpartum psychosis	Yes
168	49	32	3	Right	White European or Hispanic	High school education	Yes		Yes	Postpartum depression requiring further medical treatment	Yes
169	47	45	2	Right	White European or Hispanic	College or university education	Yes	Premature labour	No		No
170	37	23	1	Right	African or Afro-Caribbean	College or university education	No	Premature labour	Yes	Postpartum-onset bipolar disorder	Yes
171	39	39	4	Right	White European or Hispanic	Postgraduate education	No		No		No
172	30	20	2	Right	White European or Hispanic	College or university education	No		No		No
173	30	.	1	Right	White European or Hispanic	Postgraduate education	No	Loss of pregnancy or miscarriage	No
174	39	31	2	Right	White European or Hispanic	College or university education	Yes	Gestational diabetes	No
175	49	23	3	Right	Asian	High school education	No	Delayed or prolonged labour	No
176	27	26	1	Right	White European or Hispanic	High school education	Yes	Premature labour	No
177	46	.	4	Left	African or Afro-Caribbean	High school education	No		No		No
178	38	23	2	Right	White European or Hispanic	College or university education	No		No
179	33	31	2	Right	White European or Hispanic	College or university education	Yes	Gestational diabetes,Loss of pregnancy or miscarriage	Yes	Postpartum depression requiring further medical treatment,Postpartum anxiety	No
180	47	39	1	Right	Asian	Postgraduate education	No	Loss of pregnancy or miscarriage	No
181	29	21	1	Right	White European or Hispanic	College or university education	Yes	Delayed or prolonged labour	Yes	Postpartum depression requiring further medical treatment	Yes
182	40	27	2	Right	White European or Hispanic	College or university education	No		Yes	'Baby blues' or mild depression not requiring further medical treatment	No
183	43	24	6	Left	White European or Hispanic	High school education	No	Premature labour,Delayed or prolonged labour,Loss of pregnancy or miscarriage	No		No
184	39	36	2	Right	White European or Hispanic	College or university education	Yes	Gestational diabetes	No		No
185	50	21	2	Right	White European or Hispanic	College or university education	Yes		No		No
186	32	19	3	Right	African or Afro-Caribbean	College or university education	No		No
187	45	34	3	Right	White European or Hispanic	College or university education	No	Loss of pregnancy or miscarriage	Yes	'Baby blues' or mild depression not requiring further medical treatment,Postpartum anxiety	Yes
188	41	25	4	Right	White European or Hispanic	College or university education	No	Loss of pregnancy or miscarriage	No		No
189	35	27	4	Right	White European or Hispanic	College or university education	No	Pre-eclampsia or high blood pressure,Loss of pregnancy or miscarriage	Yes	Postpartum depression requiring further medical treatment,Postpartum anxiety	No
190	44	30	1	Right	White European or Hispanic	College or university education	No		No		No
191	41	27	3	Right	White European or Hispanic	High school education	No		Yes	'Baby blues' or mild depression not requiring further medical treatment	No
192	28	26	1	Right	White European or Hispanic	College or university education	No		Yes	Postpartum anxiety	Yes
193	25	20	1	Right	African or Afro-Caribbean	College or university education	No		No		No
194	49	21	4	Right	White European or Hispanic	High school education	No	Premature labour,Pre-eclampsia or high blood pressure,Loss of pregnancy or miscarriage	No		No
195	46	20	2	Right	White European or Hispanic	College or university education	No		No
196	42	21	3	Right	White European or Hispanic	High school education	Yes		No		No
197	50	31	1	Right	White European or Hispanic	College or university education	Yes		Yes	'Baby blues' or mild depression not requiring further medical treatment	No
198	49	23	3	Right	White European or Hispanic	College or university education	No	Premature labour,Gestational diabetes,Loss of pregnancy or miscarriage	Yes	'Baby blues' or mild depression not requiring further medical treatment	No
199	46	21	1	Right	White European or Hispanic	High school education	Yes		No		No
200	50	36	1	Right	White European or Hispanic	College or university education	No		No		No
201	50	23	4	Left	White European or Hispanic	College or university education	No	Premature labour,Pre-eclampsia or high blood pressure,Loss of pregnancy or miscarriage	Yes	'Baby blues' or mild depression not requiring further medical treatment,Postpartum depression requiring further medical treatment,Postpartum psychosis	Yes
202	42	25	2	Left	White European or Hispanic	Postgraduate education	No		No		No
203	41	28	2	Right	White European or Hispanic	Postgraduate education	No	Pre-eclampsia or high blood pressure	No
204	38	23	3	Right	White European or Hispanic	College or university education	Yes	Premature labour	Yes	'Baby blues' or mild depression not requiring further medical treatment,Postpartum anxiety	Yes
205	36	21	4	Right	White European or Hispanic	High school education	Yes	Premature labour,Loss of pregnancy or miscarriage	No		No
206	37	35	1	Right	White European or Hispanic	College or university education	Yes	Delayed or prolonged labour	No
207	44	33	2	Right	White European or Hispanic	College or university education	Yes	Pre-eclampsia or high blood pressure,Loss of pregnancy or miscarriage	No		No
208	46	28	1	Right	White European or Hispanic	College or university education	Yes		No		No
209	42	25	2	Right	Other or no response	College or university education	No	Pre-eclampsia or high blood pressure	No		No
210	31	21	3	Right	White European or Hispanic	High school education	No		No		No
211	44	27	3	Right	White European or Hispanic	College or university education	No	Premature labour,Delayed or prolonged labour	Yes	'Baby blues' or mild depression not requiring further medical treatment,Postpartum depression requiring further medical treatment	Yes
212	31	20	3	Left	White European or Hispanic	High school education	No	Premature labour	Yes	Postpartum depression requiring further medical treatment,Postpartum anxiety	Yes
213	26	.	2	Right	White European or Hispanic	High school education	No	Premature labour	No		No
214	41	23	2	Right	White European or Hispanic	Postgraduate education	No	Premature labour,Pre-eclampsia or high blood pressure,Gestational diabetes,Thyroid problems,Loss of pregnancy or miscarriage	Yes	'Baby blues' or mild depression not requiring further medical treatment,Postpartum depression requiring further medical treatment,Postpartum anxiety,Postpartum posttraumatic stress disorder (PTSD)	No
215	37	22	2	Right	White European or Hispanic	College or university education	Yes	Delayed or prolonged labour	No		No
216	32	30	1	Right	White European or Hispanic	Postgraduate education	No		Yes	Postpartum anxiety	Yes
217	32	18	3	Right	White European or Hispanic	No formal education	Yes	Premature labour,Pre-eclampsia or high blood pressure,Gestational diabetes	No		Yes
218	35	31	2	Right	White European or Hispanic	College or university education	No	Loss of pregnancy or miscarriage	No		No
219	31	29	2	Right	White European or Hispanic	College or university education	Yes		Yes	'Baby blues' or mild depression not requiring further medical treatment,Postpartum depression requiring further medical treatment,Postpartum anxiety	Yes
220	29	28	.	Right	White European or Hispanic	College or university education	No		No
221	43	22	4	Left	White European or Hispanic	College or university education	Yes		No		No
222	36	23	2	Right	White European or Hispanic	College or university education	No		No		No
223	40	21	4	Right	White European or Hispanic	College or university education	No	Premature labour,Thyroid problems,Loss of pregnancy or miscarriage	Yes	'Baby blues' or mild depression not requiring further medical treatment,Postpartum anxiety,Postpartum posttraumatic stress disorder (PTSD)	Yes
224	50	28	1	Right	White European or Hispanic	College or university education	Yes	Pre-eclampsia or high blood pressure	No		No
225	27	.	2	Right	White European or Hispanic	College or university education	Yes	Premature labour,Pre-eclampsia or high blood pressure,Loss of pregnancy or miscarriage	Yes	Postpartum depression requiring further medical treatment	No
226	26	24	1	Left	African or Afro-Caribbean	College or university education	No	Pre-eclampsia or high blood pressure	No		No
227	46	21	2	Right	White European or Hispanic	College or university education	Yes	Premature labour,Loss of pregnancy or miscarriage	No		No
228	39	.	2	Right	White European or Hispanic	College or university education	No	Premature labour,Pre-eclampsia or high blood pressure,Gestational diabetes,Loss of pregnancy or miscarriage	No
229	48	25	2	Right	White European or Hispanic	High school education	Yes		No
230	28	27	2	Right	White European or Hispanic	Postgraduate education	No		Yes	'Baby blues' or mild depression not requiring further medical treatment	Yes
231	34	29	2	Right	White European or Hispanic	Postgraduate education	No		No		No
232	43	30	2	Right	White European or Hispanic	College or university education	Yes	Premature labour	Yes	Postpartum depression requiring further medical treatment	Yes
233	46	36	1	Right	White European or Hispanic	College or university education	No		No		No
234	37	23	1	Right	White European or Hispanic	College or university education	Yes	Loss of pregnancy or miscarriage	No		No
235	44	17	4	Right	White European or Hispanic	College or university education	Yes	Premature labour,Pre-eclampsia or high blood pressure,Thyroid problems,Loss of pregnancy or miscarriage	Yes	Postpartum posttraumatic stress disorder (PTSD)	Yes
236	29	24	1	Right	African or Afro-Caribbean	College or university education	Yes		No		No
237	40	25	2	Right	White European or Hispanic	High school education	Yes		No		No
238	27	.	2	Right	White European or Hispanic	College or university education	No	Loss of pregnancy or miscarriage	No		No
239	48	29	4	Right	White European or Hispanic	Postgraduate education	No		No
240	48	30	1	Right	White European or Hispanic	College or university education	Yes	Thyroid problems	No		No
241	28	19	4	Right	White European or Hispanic	College or university education	No	Premature labour	No		No
242	48	23	2	Right	White European or Hispanic	College or university education	Yes		No		No
243	38	30	3	Right	White European or Hispanic	Postgraduate education	Yes		No		No
244	26	16	2	Right	White European or Hispanic	High school education	Yes	Pre-eclampsia or high blood pressure	No
245	44	16	1	Right	White European or Hispanic	High school education	Yes	Delayed or prolonged labour	No		No
246	32	25	1	Left	White European or Hispanic	Postgraduate education	No	Delayed or prolonged labour	No		No
247	29	.	.	Left	White European or Hispanic	Postgraduate education	Yes	Premature labour	No
248	32	27	2	Right	White European or Hispanic	College or university education	No	Loss of pregnancy or miscarriage	No		No
249	30	23	3	Right	White European or Hispanic	College or university education	No		No
250	33	24	1	Right	White European or Hispanic	College or university education	Yes	Delayed or prolonged labour,Loss of pregnancy or miscarriage	No		No
251	44	26	3	Right	White European or Hispanic	College or university education	Yes		No
252	33	29	2	Right	White European or Hispanic	College or university education	No	Thyroid problems	No		No
253	41	29	2	Right	White European or Hispanic	Postgraduate education	No		No
254	39	.	2	Left	African or Afro-Caribbean	High school education	No	Pre-eclampsia or high blood pressure	Yes	Postpartum depression requiring further medical treatment,Postpartum-onset bipolar disorder	Yes
255	35	24	1	Left	White European or Hispanic	College or university education	No		No		No
256	32	.	1	Right	White European or Hispanic	High school education	Yes	Pre-eclampsia or high blood pressure	Yes	Postpartum anxiety,Postpartum obsessive-compulsive disorder,Postpartum-onset bipolar disorder,Postpartum posttraumatic stress disorder (PTSD)	Yes
257	26	17	3	Right	White European or Hispanic	High school education	No		No		No
258	36	19	3	Right	White European or Hispanic	College or university education	Yes		Yes	Postpartum obsessive-compulsive disorder	No
259	39	32	1	Right	White European or Hispanic	Postgraduate education	No	Gestational diabetes	No		No
260	27	25	1	Right	White European or Hispanic	High school education	Yes		No		No
261	33	22	3	Right	African or Afro-Caribbean	College or university education	No	Premature labour,Loss of pregnancy or miscarriage	No		No
262	45	28	2	Right	White European or Hispanic	College or university education	No		No		No
263	37	17	4	Right	White European or Hispanic	High school education	No	Pre-eclampsia or high blood pressure	Yes	Postpartum anxiety	Yes
								50 delayed or prolonged labour	83 Yes		52 Yes
								53 premature labour	180 No		30 No
								63 Loss of pregnancy or miscarriage			1 No response
								40 pre-eclampsia or high blood pressure
								20 Gestational diabetes
								14 Thyroid problems

## Sheet: CAPE42 data
Participant number	Question 2 - Did you ever feel as if people seemed to drop hints about you or say things with a double meaning?	If you chose 'never', please go to Question 3. If you chose 'sometimes', 'often' or 'nearly always' please indicate how distressed you were by this experience. - Question 2	Question 5 - Did you ever feel as if things in magazines or on TV were written especially for you?	If you chose 'never', please go to Question 6. If you chose 'sometimes', 'often' or 'nearly always' please indicate how distressed you were by this experience. - Question 5	Question 6 - Did you ever feel as if some people were not what they seem to be?	If you chose 'never', please go to Question 7. If you chose 'sometimes', 'often' or 'nearly always' please indicate how distressed you were by this experience. - Question 6	Question 7 - Did you ever feel as if you were being persecuted in some way?	If you chose 'never', please go to Question 8. If you chose 'sometimes', 'often' or 'nearly always' please indicate how distressed you were by this experience. - Question 7	Question 10 - Did you ever feel as if there was a conspiracy against you?	If you chose 'never', please go to Question 11. If you chose 'sometimes', 'often' or 'nearly always' please indicate how distressed you were by this experience. - Question 10	Question 11 - Did you ever feel as if you were destined to be someone very important?	If you chose 'never', please go to Question 12. If you chose 'sometimes', 'often' or 'nearly always' please indicate how distressed you were by this experience. - Question 11	Question 13 - Did you ever feel that you were a very special or unusual person?	If you chose 'never', please go to Question 14. If you chose 'sometimes', 'often' or 'nearly always' please indicate how distressed you were by this experience. - Question 13	Question 15 - Did you ever think that people could communicate telepathically?	If you chose 'never', please go to Question 16. If you chose 'sometimes', 'often' or 'nearly always' please indicate how distressed you were by this experience. - Question 15	Question 17 - Did you ever feel as if electrical devices such as computers could influence the way you thought?	If you chose 'never', please go to Question 18. If you chose 'sometimes', 'often' or 'nearly always' please indicate how distressed you were by this experience. - Question 17	Question 20 - Did you ever believe in the power of witchcraft, voodoo or the occult?	If you chose 'never', please go to Question 21. If you chose 'sometimes', 'often' or 'nearly always' please indicate how distressed you were by this experience. - Question 20	Question 22 - Did you ever feel that people looked at you oddly because of your appearance?	If you chose 'never', please go to Question 23. If you chose 'sometimes', 'often' or 'nearly always' please indicate how distressed you were by this experience. - Question 22	Question 24 - Did you ever feel as if the thoughts in your head were being taken away from you?	If you chose 'never', please go to Question 25. If you chose 'sometimes', 'often' or 'nearly always' please indicate how distressed you were by this experience. - Question 24	Question 26 - Did you ever feel as if the thoughts in your head were not your own?	If you chose 'never', please go to Question 27. If you chose 'sometimes', 'often' or 'nearly always' please indicate how distressed you were by this experience. - Question 26	Question 28 - Were your thoughts ever so vivid that you were worried other people could hear them?	If you chose 'never', please go to Question 29. If you chose 'sometimes', 'often' or 'nearly always' please indicate how distressed you were by this experience. - Question 28	Question 30 - Did you ever hear your own thoughts being echoed back to you?	If you chose 'never', please go to Question 31. If you chose 'sometimes', 'often' or 'nearly always' please indicate how distressed you were by this experience. - Question 30	Question 31 - Did you ever feel as if you were under the control of some force or power other than yourself?	If you chose 'never', please go to Question 32. If you chose 'sometimes', 'often' or 'nearly always' please indicate how distressed you were by this experience. - Question 31	Question 33 - Did you ever hear voices when you were alone?	If you chose 'never', please go to Question 34. If you chose 'sometimes', 'often' or 'nearly always' please indicate how distressed you were by this experience. - Question 33	Question 34 - Did you ever hear voices talking to each other when you were alone?	If you chose 'never', please go to Question 35. If you chose 'sometimes', 'often' or 'nearly always' please indicate how distressed you were by this experience. - Question 34	Question 41 - Did you ever feel as if a double had taken the place of a family member, friend or acquaintance?	If you chose 'never', please go to Question 42. If you chose 'sometimes', 'often' or 'nearly always' please indicate how distressed you were by this experience. - Question 41	Question 42 - Did you ever see objects, people or animals that other people could not see?	If you chose 'never', please continue to the next part of the survey. If you chose 'sometimes', 'often' or 'nearly always' please indicate how distressed you were by this experience. - Question 42		Positive dimension frequency (normalised)	Positive dimension distress (normalised)		Participant number	Question 1 - Did you ever feel sad?	If you chose 'never', please go to Question 2. If you chose 'sometimes', 'often' or 'nearly always' please indicate how distressed you were by this experience. - Question 1	Question 9 - Did you ever feel pessimistic about everything?	If you chose 'never', please go to Question 10. If you chose 'sometimes', 'often' or 'nearly always' please indicate how distressed you were by this experience. - Question 9
Positive dimension questions	Q2	Q2	Q5	Q5	Q6	Q6	Q7	Q7	Q10	Q10	Q11	Q11	Q13	Q13	Q15	Q15	Q17	Q17	Q20	Q20	Q22	Q22	Q24	Q24	Q26	Q26	Q28	Q28	Q30	Q30	Q31	Q31	Q33	Q33	Q34	Q34	Q41	Q41	Q42	Q42					Depressive dimension questions	Q1	Q1	Q9	Q9
1	3	3	2	2	3	2	3	2	3	2	2	2	2	2	1	.	2	2	1	.	3	2	3	2	1	.	1	.	2	2	2	2	1	.	1	.	2	2	2	2		2	2.07143		1	3	4	3	2
2	1	.	3	3	3	3	3	3	3	3	3	3	3	3	3	3	3	3	3	3	3	3	4	3	4	3	3	3	3	3	3	3	4	4	4	4	3	3	3	3		3.1	3.10526		2	4	3	3	3
3	2	2	1	.	1	.	1	.	2	2	2	2	3	1	1	.	1	.	1	.	1	.	1	.	1	.	1	.	1	.	1	.	1	.	1	.	1	.	1	.		1.25	1.75		3	3	2	2	2
4	1	.	1	.	1	.	1	.	1	.	1	.	1	.	1	.	1	.	1	.	1	.	1	.	1	.	1	.	1	.	1	.	1	.	1	.	1	.	1	.		1	.		4	2	1	1	.
5	2	2	2	2	2	3	2	3	2	2	1	.	1	.	1	.	1	.	1	.	2	2	1	.	1	.	1	.	1	.	1	.	1	.	1	.	1	.	1	.		1.3	2.33333		5	2	3	4	4
6	4	4	3	3	4	3	3	3	3	4	3	3	4	3	3	2	2	2	3	3	2	2	2	2	3	2	3	3	3	2	2	3	3	2	3	4	2	3	3	3		2.9	2.8		6	4	3	3	3
7	3	2	3	2	4	2	4	4	4	4	2	2	2	1	1	.	2	1	1	.	3	2	1	.	1	.	2	1	3	2	1	.	1	.	1	.	1	.	1	.		2.05	2.09091		7	3	3	4	3
8	1	.	1	.	1	.	1	.	1	.	1	.	1	.	1	.	1	.	1	.	1	.	1	.	1	.	1	.	1	.	1	.	1	.	1	.	1	.	1	.		1	.		8	1	.	1	.
9	4	4	2	2	3	4	4	4	3	3	1	.	1	.	1	.	1	.	1	.	3	3	1	.	1	.	1	.	1	.	1	.	1	.	1	.	1	.	1	.		1.65	3.33333		9	4	4	4	4
10	1	.	1	.	3	3	2	2	1	.	1	.	1	.	1	.	1	.	1	.	3	3	4	4	3	3	4	4	3	3	3	3	4	4	4	2	1	.	2	2		2.2	3		10	3	4	3	3
11	1	.	1	.	2	2	1	.	1	.	1	.	1	.	1	.	1	.	1	.	1	.	1	.	1	.	1	.	1	.	1	.	1	.	1	.	1	.	1	.		1.05	2		11	2	2	1	.
12	2	2	2	1	2	2	2	2	2	2	1	.	1	.	1	.	1	.	2	1	2	3	2	3	2	3	1	.	2	3	2	2	2	3	2	2	1	.	1	.		1.65	2.23077		12	2	2	2	3
13	3	4	2	2	4	4	3	4	4	4	1	.	1	.	2	2	1	.	1	.	3	4	1	.	1	.	1	.	3	3	2	4	1	.	1	.	1	.	1	.		1.85	3.44444		13	3	4	4	3
14	1	.	1	.	2	2	3	2	2	2	1	.	1	.	1	.	1	.	2	1	1	.	1	.	1	.	1	.	1	.	1	.	1	.	1	.	1	.	1	.		1.25	1.75		14	2	2	2	2
15	2	2	1	.	2	2	2	2	2	3	1	.	1	.	1	.	1	.	1	.	2	3	1	.	1	.	1	.	1	.	1	.	1	.	1	.	1	.	1	.		1.25	2.4		15	2	3	2	3
16	3	3	4	3	3	3	3	3	3	3	3	3	3	3	3	3	3	3	3	4	3	4	3	3	3	3	4	3	3	3	3	4	3	3	4	3	4	3	3	4		3.2	3.2		16	3	3	3	3
17	3	2	2	2	3	2	1	.	1	.	1	.	1	.	1	.	1	.	1	.	2	2	1	.	2	2	1	.	1	.	1	.	1	.	1	.	1	.	1	.		1.35	2		17	3	3	2	2
18	1	.	1	.	2	2	1	.	1	.	1	.	1	.	1	.	1	.	1	.	1	.	1	.	1	.	1	.	1	.	1	.	1	.	1	.	1	.	1	.		1.05	2		18	3	3	3	3
19	3	3	3	3	3	3	3	3	3	3	3	3	3	3	3	3	4	4	4	4	4	4	4	4	4	4	3	3	3	3	3	3	3	3	3	3	3	3	3	3		3.25	3.25		19	3	3	3	3
20	2	2	2	3	2	2	1	.	1	.	1	.	1	.	2	1	1	.	1	.	2	3	1	.	1	.	1	.	1	.	1	.	1	.	1	.	1	.	1	.		1.25	2.2		20	3	2	3	3
21	2	2	1	.	1	.	2	2	3	4	1	.	1	.	1	.	1	.	1	.	3	2	1	.	2	2	1	.	1	.	1	.	1	.	1	.	1	.	1	.		1.35	2.4		21	3	3	3	4
22	1	.	2	2	1	.	1	.	1	.	1	.	1	.	1	.	1	.	1	.	1	.	2	1	1	.	1	.	1	.	1	.	2	2	1	.	1	.	1	.		1.15	1.66667		22	3	3	1	.
23	2	4	1	.	3	3	1	.	1	.	1	.	1	.	1	.	1	.	2	3	1	.	2	2	3	1	1	.	1	.	1	.	1	.	1	.	4	4	1	.		1.5	2.83333		23	4	4	3	1
24	2	2	2	3	2	3	2	2	2	2	3	2	2	2	2	2	2	2	2	2	2	2	3	3	2	2	2	2	2	2	2	2	2	2	2	2	2	2	2	2		2.1	2.15		24	3	2	2	2
25	1	.	2	2	2	2	1	.	1	.	1	.	1	.	2	1	1	.	2	1	1	.	1	.	1	.	1	.	1	.	1	.	1	.	1	.	1	.	1	.		1.2	1.5		25	2	2	2	2
26	2	2	2	2	2	2	2	2	2	2	2	2	2	2	2	2	2	2	1	.	2	2	2	2	2	2	1	.	1	.	1	.	1	.	1	.	1	.	1	.		1.6	2		26	2	2	2	2
27	1	.	2	1	1	.	1	.	1	.	1	.	1	.	1	.	1	.	1	.	1	.	1	.	1	.	1	.	1	.	1	.	1	.	1	.	1	.	1	.		1.05	1		27	4	4	4	4
28	3	3	2	2	2	2	3	3	2	2	1	.	1	.	1	.	1	.	1	.	3	3	1	.	1	.	1	.	1	.	1	.	1	.	1	.	1	.	1	.		1.45	2.5		28	3	3	3	3
29	1	.	1	.	1	.	1	.	1	.	1	.	1	.	1	.	1	.	1	.	1	.	1	.	1	.	1	.	1	.	1	.	1	.	1	.	1	.	1	.		1	.		29	3	2	1	.
30	4	3	2	2	3	2	3	3	1	.	1	.	1	.	1	.	1	.	1	.	1	.	1	.	1	.	1	.	1	.	1	.	1	.	1	.	1	.	1	.		1.4	2.5		30	4	4	3	3
31	1	.	1	.	2	1	1	.	1	.	1	.	1	.	1	.	1	.	1	.	2	2	1	.	1	.	2	2	1	.	1	.	1	.	1	.	1	.	1	.		1.15	1.66667		31	1	.	2	1
32	1	.	2	2	1	.	1	.	2	2	1	.	1	.	1	.	1	.	1	.	2	3	1	.	1	.	1	.	1	.	1	.	1	.	1	.	1	.	1	.		1.15	2.33333		32	2	1	2	3
33	4	4	3	2	3	3	2	2	4	3	2	3	2	3	1	.	2	2	2	3	2	2	2	3	3	3	3	2	2	2	2	3	2	2	2	2	2	2	2	2		2.35	2.52632		33	2	3	3	2
34	1	.	1	.	2	2	1	.	1	.	1	.	1	.	1	.	1	.	1	.	1	.	1	.	1	.	1	.	1	.	1	.	1	.	1	.	1	.	1	.		1.05	2		34	2	1	1	.
35	2	2	2	2	1	.	1	.	1	.	1	.	1	.	1	.	1	.	1	.	1	.	1	.	1	.	1	.	1	.	1	.	1	.	1	.	1	.	1	.		1.1	2		35	2	2	2	2
36	1	.	1	.	1	.	1	.	1	.	1	.	1	.	1	.	1	.	1	.	1	.	1	.	1	.	1	.	1	.	1	.	1	.	1	.	1	.	1	.		1	.		36	2	2	3	3
37	2	2	1	.	1	.	1	.	1	.	2	1	1	.	2	1	1	.	3	1	1	.	1	.	2	1	1	.	2	1	1	.	1	.	1	.	1	.	1	.		1.35	1.16667		37	1	.	1	.
38	3	3	2	2	4	3	4	3	4	3	1	.	1	.	1	.	1	.	1	.	1	.	1	.	3	3	1	.	1	.	1	.	1	.	1	.	1	.	1	.		1.7	2.83333		38	4	4	4	3
39	2	2	2	1	2	2	1	.	1	.	1	.	1	.	1	.	1	.	1	.	2	3	1	.	2	1	1	.	2	2	1	.	1	.	1	.	1	.	1	.		1.3	1.83333		39	4	3	4	1
40	2	2	1	.	1	.	1	.	1	.	1	.	1	.	1	.	1	.	1	.	3	3	1	.	1	.	1	.	1	.	1	.	2	3	2	2	1	.	2	2		1.3	2.4		40	4	3	3	3
41	1	.	1	.	2	1	1	.	1	.	1	.	1	.	1	.	1	.	1	.	1	.	1	.	1	.	1	.	1	.	1	.	1	.	1	.	1	.	1	.		1.05	1		41	2	1	2	1
42	2	2	2	2	2	2	1	.	2	2	1	.	3	4	2	1	1	.	1	.	4	4	3	3	2	2	1	.	2	2	1	.	1	.	1	.	1	.	1	.		1.7	2.4		42	4	3	3	3
43	2	2	1	.	2	2	2	3	1	.	1	.	1	.	1	.	1	.	1	.	2	2	1	.	1	.	1	.	1	.	1	.	1	.	1	.	1	.	1	.		1.2	2.25		43	1	.	2	2
44	2	2	1	.	1	.	1	.	1	.	1	.	1	.	1	.	1	.	1	.	2	3	1	.	1	.	1	.	1	.	1	.	1	.	1	.	1	.	1	.		1.1	2.5		44	2	2	2	2
45	2	2	1	.	1	.	2	2	1	.	1	.	1	.	1	.	1	.	1	.	1	.	1	.	1	.	1	.	1	.	1	.	1	.	1	.	1	.	1	.		1.1	2		45	3	2	2	2
46	1	.	1	.	2	1	1	.	1	.	1	.	1	.	1	.	1	.	1	.	1	.	1	.	1	.	1	.	1	.	1	.	1	.	1	.	1	.	1	.		1.05	1		46	1	.	1	.
47	2	2	1	.	2	2	2	2	2	2	1	.	1	.	1	.	1	.	1	.	2	2	1	.	1	.	1	.	1	.	1	.	1	.	1	.	1	.	1	.		1.25	2		47	3	2	2	2
48	2	2	2	1	1	.	1	.	1	.	1	.	2	2	1	.	1	.	1	.	1	.	1	.	1	.	1	.	1	.	1	.	1	.	1	.	1	.	1	.		1.15	1.66667		48	3	2	1	.
49	3	3	1	.	2	1	2	2	1	.	4	3	3	2	1	.	2	1	2	2	2	2	1	.	1	.	1	.	1	.	1	.	1	.	1	.	3	3	1	.		1.7	2.11111		49	2	2	1	.
50	2	2	3	3	2	2	2	2	1	.	1	.	2	2	1	.	2	1	1	.	1	.	2	2	2	3	1	.	2	2	1	.	1	.	1	.	1	.	1	.		1.5	2.11111		50	2	2	3	2
51	1	.	1	.	1	.	1	.	1	.	1	.	1	.	1	.	1	.	1	.	1	.	1	.	1	.	1	.	1	.	1	.	1	.	1	.	1	.	1	.		1	.		51	2	1	1	.
52	1	.	1	.	1	.	1	.	1	.	1	.	1	.	1	.	1	.	3	1	1	.	1	.	1	.	1	.	1	.	1	.	1	.	1	.	1	.	1	.		1.1	1		52	2	2	2	2
53	3	2	1	.	3	1	1	.	1	.	1	.	1	.	1	.	1	.	2	1	1	.	1	.	1	.	1	.	1	.	1	.	1	.	1	.	1	.	1	.		1.25	1.33333		53	2	2	2	2
54	2	3	3	4	2	3	2	2	3	2	3	2	2	3	2	3	2	3	3	2	3	2	2	2	3	2	3	2	2	2	2	3	2	3	2	3	3	2	3	2		2.45	2.5		54	2	3	2	4
55	1	.	1	.	1	.	1	.	1	.	1	.	1	.	1	.	1	.	1	.	1	.	1	.	1	.	1	.	1	.	1	.	1	.	1	.	1	.	1	.		1	.		55	2	1	1	.
56	1	.	1	.	1	.	1	.	1	.	1	.	1	.	1	.	1	.	1	.	1	.	1	.	1	.	1	.	1	.	1	.	1	.	1	.	1	.	1	.		1	.		56	2	2	2	2
57	2	2	3	2	4	2	4	2	4	2	2	2	2	1	4	1	1	.	3	1	3	1	1	.	1	.	1	.	1	.	1	.	3	1	3	1	1	.	3	1		2.35	1.46154		57	2	2	2	2
58	1	.	1	.	1	.	1	.	1	.	2	1	1	.	1	.	1	.	1	.	1	.	1	.	1	.	1	.	1	.	1	.	1	.	1	.	1	.	1	.		1.05	1		58	4	4	4	4
59	2	2	3	1	2	2	1	.	1	.	3	1	3	1	1	.	1	.	2	1	2	2	1	.	1	.	2	1	1	.	1	.	1	.	1	.	1	.	1	.		1.55	1.375		59	2	2	2	1
60	1	.	2	1	2	2	1	.	1	.	2	1	3	1	1	.	1	.	1	.	1	.	1	.	1	.	1	.	1	.	1	.	1	.	1	.	1	.	1	.		1.25	1.25		60	1	.	1	.
61	1	.	1	.	2	1	1	.	1	.	1	.	1	.	2	1	1	.	2	1	1	.	1	.	1	.	1	.	1	.	1	.	1	.	1	.	1	.	1	.		1.15	1		61	1	.	1	.
62	4	4	3	3	3	3	3	3	4	4	1	.	1	.	1	.	2	2	1	.	4	4	4	4	4	4	4	4	4	4	1	.	3	3	3	3	1	.	3	4		2.7	3.5		62	4	4	4	4
63	1	.	1	.	1	.	1	.	1	.	1	.	2	2	1	.	1	.	1	.	2	2	1	.	1	.	1	.	1	.	3	3	1	.	1	.	1	.	1	.		1.2	2.33333		63	1	.	1	.
64	2	2	2	2	2	2	1	2	3	2	3	2	2	2	2	2	2	1	1	.	2	2	2	2	2	2	1	.	1	.	1	.	1	.	1	.	1	.	2	2		1.7	1.92308		64	2	2	2	2
65	1	.	1	.	1	.	1	.	1	.	1	.	1	.	1	.	1	.	1	.	1	.	1	.	3	3	1	.	1	.	1	.	1	.	1	.	1	.	1	.		1.1	3		65	2	2	2	3
66	2	2	3	3	3	4	3	4	2	2	3	2	2	1	2	1	1	.	1	.	2	2	1	.	2	3	1	.	3	3	1	.	1	.	1	.	1	.	1	.		1.8	2.45455		66	3	3	3	3
67	4	4	2	3	4	3	2	3	3	4	3	2	4	4	2	3	2	2	3	2	3	2	1	.	4	4	3	3	3	3	4	2	3	2	1	.	1	.	2	3		2.7	2.88235		67	3	4	4	4
68	2	2	1	.	1	.	2	2	1	.	1	.	1	.	1	.	1	.	1	.	3	3	1	.	2	2	1	.	1	.	1	.	1	.	1	.	1	.	1	.		1.25	2.25		68	2	2	1	.
69	1	.	1	.	2	1	1	.	1	.	1	.	2	1	2	1	1	.	2	1	1	.	1	.	1	.	1	.	1	.	1	.	1	.	1	.	1	.	1	.		1.2	1		69	2	2	2	2
70	4	4	2	1	4	4	3	3	3	3	2	2	2	1	2	1	4	3	1	.	4	3	3	2	3	3	3	2	3	2	3	2	1	.	1	.	1	.	1	.		2.5	2.4		70	3	3	3	3
71	2	2	2	2	2	2	2	2	2	2	2	2	2	2	1	.	2	2	1	.	2	2	2	2	2	2	2	2	2	2	2	2	1	.	1	.	3	2	1	.		1.8	2		71	2	3	2	2
72	2	3	1	.	3	1	2	2	3	2	1	.	1	.	1	.	2	1	1	.	1	.	1	.	1	.	1	.	1	.	1	.	1	.	1	.	1	.	1	.		1.35	1.8		72	3	2	4	4
73	1	.	1	.	2	2	1	.	1	.	1	.	1	.	1	.	1	.	1	.	1	.	1	.	1	.	1	.	1	.	1	.	1	.	1	.	1	.	1	.		1.05	2		73	2	1	2	1
74	1	.	2	1	2	1	1	.	1	.	1	.	1	.	1	.	1	.	1	.	1	.	1	.	1	.	1	.	1	.	1	.	1	.	1	.	1	.	1	.		1.1	1		74	2	2	1	.
75	2	2	1	.	3	2	2	2	1	.	3	3	3	2	1	.	1	.	1	.	1	.	1	.	1	.	1	.	1	.	1	.	1	.	1	.	1	.	1	.		1.4	2.2		75	3	2	2	3
76	2	2	2	3	2	2	1	.	1	.	2	2	1	.	1	.	1	.	1	.	1	.	1	.	1	.	1	.	1	.	1	.	1	.	1	.	1	.	1	.		1.2	2.25		76	2	2	3	2
77	3	3	1	.	1	.	1	.	1	.	1	.	1	.	1	.	1	.	1	.	2	1	1	.	1	.	1	.	1	.	1	.	1	.	1	.	1	.	1	.		1.15	2		77	3	3	4	2
78	3	3	1	.	3	2	1	.	1	.	1	.	1	.	1	.	3	1	1	.	2	1	1	.	1	.	1	.	1	.	1	.	1	.	1	.	1	.	1	.		1.35	1.75		78	3	3	3	2
79	2	2	2	2	3	4	1	.	1	.	1	.	2	4	1	.	2	1	1	.	2	3	2	1	1	.	1	.	2	1	1	.	1	.	1	.	2	2	1	.		1.5	2.22222		79	1	.	2	1
80	1	.	1	.	1	.	1	.	1	.	1	.	2	1	1	.	1	.	1	.	3	2	1	.	1	.	1	.	1	.	1	.	1	.	1	.	1	.	1	.		1.15	1.5		80	2	2	2	2
81	1	.	1	.	2	1	1	.	1	.	2	1	1	.	1	.	1	.	1	.	1	.	1	.	1	.	1	.	1	.	1	.	1	.	1	.	1	.	1	.		1.1	1		81	1	.	2	2
82	3	2	1	.	2	1	1	.	1	.	1	.	1	.	1	.	3	1	1	.	1	.	1	.	1	.	1	.	1	.	1	.	1	.	1	.	1	.	1	.		1.25	1.33333		82	2	2	3	3
83	2	3	1	.	2	1	2	2	2	2	1	.	1	.	1	.	1	.	1	.	2	2	2	1	1	.	1	.	1	.	1	.	1	.	1	.	1	.	1	.		1.3	1.83333		83	3	3	2	2
84	2	2	2	1	2	1	2	2	1	.	1	.	1	.	1	.	1	.	1	.	1	.	1	.	1	.	1	.	1	.	1	.	1	.	1	.	1	.	1	.		1.2	1.5		84	2	2	2	2
85	2	2	1	.	1	.	1	.	2	2	1	.	1	.	1	.	1	.	1	.	1	.	1	.	1	.	1	.	1	.	1	.	1	.	1	.	1	.	1	.		1.1	2		85	3	2	1	.
86	4	4	1	.	2	2	1	1	1	.	1	.	1	.	1	.	1	.	1	.	1	.	1	.	1	.	1	.	1	.	1	.	1	.	1	.	1	.	1	.		1.2	2.33333		86	4	4	4	1
87	4	4	2	2	3	3	4	4	4	4	2	3	1	.	1	.	1	.	1	.	4	4	1	.	2	3	1	.	1	.	1	.	1	.	1	.	1	.	1	.		1.85	3.375		87	4	4	4	4
88	2	2	1	.	3	2	2	2	2	2	1	.	1	.	2	1	1	.	1	.	2	2	1	.	1	.	1	.	1	.	1	.	1	.	1	.	1	.	1	.		1.35	1.83333		88	2	1	2	2
89	2	3	3	3	3	3	2	4	2	2	1	.	1	.	1	.	2	2	1	.	2	2	1	.	1	.	1	.	1	.	1	.	1	.	1	.	1	.	1	.		1.45	2.71429		89	2	3	3	3
90	2	2	2	2	2	2	2	2	2	2	2	2	2	3	3	3	3	3	3	3	2	2	2	2	3	3	3	3	1	.	2	3	3	3	3	2	2	3	3	3		2.35	2.52632		90	2	2	2	2
91	1	.	1	.	1	.	1	.	1	.	1	.	1	.	1	.	1	.	1	.	1	.	1	.	1	.	1	.	1	.	1	.	1	.	1	.	1	.	1	.		1	.		91	2	2	1	.
92	1	.	1	.	3	2	1	.	1	.	2	1	2	1	2	1	2	2	2	3	1	.	1	.	1	.	1	.	1	.	1	.	1	.	1	.	1	.	1	.		1.35	1.66667		92	2	2	1	.
93	2	2	1	.	2	2	1	.	1	.	2	1	1	.	2	1	1	.	2	2	2	2	1	.	1	.	2	2	2	2	2	2	1	.	1	.	1	.	1	.		1.45	1.77778		93	2	2	2	2
94	1	.	1	.	1	.	1	.	1	.	1	.	1	.	1	.	1	.	1	.	1	.	1	.	1	.	1	.	1	.	1	.	1	.	1	.	1	.	1	.		1	.		94	2	1	2	2
95	3	3	3	3	2	2	3	3	3	3	2	2	4	3	2	2	1	.	1	.	4	4	3	3	4	3	1	.	1	.	3	4	1	.	1	.	4	3	1	.		2.35	2.92308		95	4	4	4	4
96	1	.	1	.	1	.	1	.	1	.	1	.	1	.	1	.	1	.	1	.	1	.	1	.	2	2	1	.	1	.	1	.	1	.	1	.	1	.	1	.		1.05	2		96	2	2	2	2
97	3	2	3	2	3	2	4	3	3	3	1	.	1	.	1	.	1	.	1	.	1	.	1	.	1	.	1	.	1	.	1	.	1	.	1	.	1	.	1	.		1.55	2.4		97	1	.	2	2
98	2	2	2	2	2	2	2	2	2	2	2	1	2	2	3	2	3	2	2	3	3	2	2	3	2	2	2	2	2	3	2	2	3	2	3	2	3	2	2	3		2.3	2.15		98	2	3	2	2
99	1	.	1	.	1	.	1	.	1	.	1	.	1	.	1	.	1	.	1	.	1	.	1	.	1	.	1	.	1	.	1	.	1	.	1	.	1	.	1	.		1	.		99	1	.	1	.
100	1	.	1	.	1	.	1	.	1	.	1	.	4	1	1	.	1	.	1	.	1	.	1	.	1	.	1	.	1	.	1	.	1	.	1	.	1	.	1	.		1.15	1		100	2	2	2	2
101	2	3	2	2	1	.	1	.	1	.	1	.	1	.	1	.	1	.	2	1	1	.	1	.	1	.	1	.	1	.	1	.	1	.	1	.	1	.	1	.		1.15	2		101	2	3	2	2
102	2	2	2	2	2	2	1	.	1	.	1	.	1	.	1	.	1	.	1	.	2	2	1	.	1	.	1	.	1	.	1	.	1	.	1	.	1	.	1	.		1.2	2		102	1	.	1	.
103	1	.	2	1	1	.	1	.	1	.	1	.	1	.	1	.	1	.	1	.	2	1	1	.	2	3	1	.	1	.	1	.	1	.	1	.	1	.	1	.		1.15	1.66667		103	2	1	2	2
104	3	2	1	.	3	2	2	1	2	2	3	1	1	.	1	.	1	.	1	.	2	2	3	2	3	2	1	.	2	2	2	1	2	1	1	.	2	1	1	.		1.85	1.58333		104	4	2	1	.
105	2	2	1	.	1	.	1	.	1	.	1	.	1	.	1	.	2	1	1	.	1	.	1	.	1	.	1	.	1	.	1	.	1	.	1	.	1	.	1	.		1.1	1.5		105	3	3	3	2
106	2	1	2	2	2	1	2	3	2	2	2	1	1	.	1	.	2	1	2	1	1	.	1	.	1	.	1	.	1	.	1	.	1	.	1	.	1	.	2	2		1.45	1.55556		106	2	2	2	2
107	2	1	2	1	3	1	1	.	1	.	1	.	1	.	1	.	1	.	1	.	2	1	1	.	2	3	1	.	1	.	1	.	1	.	1	.	1	.	1	.		1.3	1.4		107	2	2	2	2
108	1	.	2	2	2	2	1	.	1	.	1	.	1	.	1	.	1	.	1	.	2	3	1	.	1	.	1	.	1	.	1	.	1	.	1	.	1	.	1	.		1.15	2.33333		108	2	2	2	3
109	2	2	1	.	3	1	1	.	1	.	1	.	1	.	1	.	1	.	1	.	1	.	1	.	1	.	1	.	1	.	1	.	1	.	1	.	1	.	1	.		1.15	1.5		109	2	1	3	2
110	2	2	1	.	2	2	2	2	1	.	2	2	1	.	1	.	1	.	1	.	2	2	1	.	1	.	1	.	1	.	1	.	1	.	1	.	1	.	1	.		1.25	2		110	2	2	2	2
111	1	.	1	.	1	.	1	.	1	.	1	.	3	3	1	.	1	.	1	.	1	.	1	.	1	.	1	.	2	2	1	.	1	.	1	.	1	.	1	.		1.15	2.5		111	4	3	4	4
112	3	3	1	.	4	3	4	3	4	4	3	3	4	4	4	4	3	3	4	4	4	4	4	4	4	4	4	4	4	4	4	4	2	3	1	.	3	3	1	.		3.25	3.58824		112	3	2	4	4
113	1	.	2	2	2	2	1	.	1	.	1	.	1	.	1	.	1	.	1	.	3	3	2	2	2	2	1	.	1	.	2	2	1	.	1	.	1	.	1	.		1.35	2.16667		113	4	4	4	3
114	2	2	1	.	1	.	1	.	1	.	1	.	1	.	1	.	1	.	1	.	1	.	1	.	1	.	1	.	1	.	1	.	1	.	1	.	1	.	1	.		1.05	2		114	3	2	2	2
115	1	.	1	.	2	2	1	.	1	.	1	.	1	.	1	.	1	.	1	.	1	.	1	.	2	2	1	.	1	.	1	.	1	.	1	.	1	.	1	.		1.1	2		115	3	2	2	3
116	1	.	1	.	1	.	1	.	1	.	1	.	1	.	1	.	1	.	1	.	1	.	1	.	3	3	1	.	1	.	1	.	1	.	1	.	1	.	1	.		1.1	3		116	3	2	2	2
117	3	4	4	3	4	4	4	4	4	3	1	.	1	.	2	3	1	.	1	.	4	2	2	3	1	.	1	.	3	3	2	2	1	.	1	.	1	.	1	.		2.1	3.1		117	4	4	3	3
118	2	1	1	.	3	3	2	2	1	.	1	.	1	.	1	.	1	.	1	.	1	.	1	.	2	2	1	.	1	.	2	2	1	.	1	.	1	.	1	.		1.3	2		118	3	2	2	2
119	1	.	1	.	2	1	1	.	1	.	1	.	1	.	1	.	1	.	1	.	1	.	1	.	1	.	1	.	1	.	1	.	1	.	1	.	1	.	1	.		1.05	1		119	4	2	1	.
120	1	.	1	.	3	2	1	.	1	.	1	.	2	1	3	1	1	.	1	.	2	2	1	.	1	.	1	.	1	.	1	.	1	.	1	.	1	.	1	.		1.3	1.5		120	2	1	1	.
121	3	2	1	.	1	.	1	.	1	.	1	.	1	.	1	.	1	.	1	.	1	.	1	.	1	.	1	.	3	3	1	.	1	.	1	.	1	.	1	.		1.2	2.5		121	1	.	2	2
122	3	3	1	.	1	.	1	.	1	.	1	.	2	1	1	.	2	1	1	.	1	.	1	.	1	.	1	.	1	.	1	.	1	.	1	.	1	.	1	.		1.2	1.66667		122	2	2	3	2
123	3	3	1	.	2	2	4	4	1	.	1	.	1	.	1	.	1	.	1	.	3	2	1	.	1	.	1	.	1	.	1	.	1	.	1	.	1	.	1	.		1.4	2.75		123	2	3	4	2
124	1	.	1	.	3	1	1	.	1	.	1	.	1	.	1	.	1	.	1	.	2	1	1	.	2	1	1	.	1	.	1	.	1	.	1	.	1	.	1	.		1.2	1		124	3	2	4	1
125	1	.	1	.	2	1	1	.	1	.	1	.	1	.	3	1	1	.	1	.	1	.	1	.	1	.	1	.	1	.	1	.	1	.	1	.	1	.	1	.		1.15	1		125	2	1	1	.
126	1	.	1	.	2	2	1	.	1	.	1	.	1	.	1	.	1	.	1	.	1	.	1	.	1	.	1	.	1	.	1	.	1	.	1	.	1	.	1	.		1.05	2		126	2	2	3	2
127	2	3	1	.	2	2	2	2	2	3	1	.	2	2	1	.	2	2	1	.	2	2	2	3	2	2	2	2	2	2	2	3	2	2	1	.	2	2	2	2		1.75	2.26667		127	2	2	3	2
128	4	4	3	3	4	3	4	4	4	4	1	.	1	.	1	.	3	3	1	.	2	2	1	.	3	3	2	2	3	2	1	.	1	.	1	.	3	4	1	.		2.2	3.09091		128	4	3	4	4
129	3	4	3	3	3	3	3	3	3	3	3	3	3	3	2	2	1	.	1	.	3	3	1	.	1	.	3	3	3	3	3	3	1	.	1	.	1	.	1	.		2.15	3		129	4	4	3	3
130	1	.	2	1	2	2	1	.	1	.	2	2	2	1	1	.	1	.	1	.	1	.	1	.	1	.	1	.	1	.	1	.	1	.	1	.	1	.	1	.		1.2	1.5		130	1	.	2	2
131	3	3	2	2	2	2	3	2	2	2	2	3	2	2	2	3	2	2	1	.	3	2	2	1	2	2	2	2	1	.	2	2	2	2	2	2	2	2	1	.		2	2.11765		131	3	2	2	2
132	3	3	3	2	3	2	2	3	4	4	4	4	4	4	4	3	3	3	2	3	2	3	3	3	3	2	2	3	3	3	3	3	3	3	3	3	4	4	4	4		3.1	3.1		132	3	3	4	4
133	1	.	2	1	3	2	1	.	3	2	1	.	1	.	1	.	1	.	1	.	1	.	1	.	1	.	1	.	1	.	1	.	1	.	1	.	1	.	1	.		1.25	1.66667		133	2	2	2	2
134	2	2	1	.	2	2	1	.	1	.	1	.	1	.	1	.	1	.	1	.	1	.	1	.	1	.	1	.	1	.	1	.	1	.	1	.	1	.	1	.		1.1	2		134	2	2	1	.
135	1	.	1	.	1	.	1	.	1	.	1	.	2	2	1	.	1	.	1	.	1	.	1	.	1	.	1	.	1	.	1	.	1	.	1	.	1	.	1	.		1.05	2		135	2	2	2	2
136	1	.	1	.	1	.	1	.	1	.	1	.	1	.	1	.	1	.	1	.	1	.	1	.	1	.	1	.	1	.	1	.	1	.	1	.	1	.	1	.		1	.		136	2	1	1	.
137	1	.	1	.	1	.	1	.	1	.	1	.	1	.	1	.	1	.	1	.	1	.	1	.	1	.	1	.	1	.	1	.	1	.	1	.	1	.	1	.		1	.		137	1	.	1	.
138	4	4	4	4	4	4	4	4	4	4	3	3	3	3	2	2	2	2	2	2	3	3	3	3	2	2	3	2	3	3	3	3	2	2	2	2	3	3	3	3		2.95	2.9		138	4	4	4	2
139	3	3	2	3	3	3	3	3	3	3	1	.	2	3	1	.	1	.	1	.	4	3	2	3	1	.	2	2	1	.	1	.	2	3	1	.	1	.	2	2		1.85	2.81818		139	4	3	4	3
140	1	.	1	.	1	.	2	3	1	.	1	.	2	2	1	.	1	.	2	2	1	.	1	.	1	.	1	.	1	.	1	.	1	.	1	.	1	.	1	.		1.15	2.33333		140	1	.	2	1
141	1	.	1	.	1	.	1	.	1	.	1	.	1	.	1	.	1	.	1	.	1	.	1	.	1	.	1	.	1	.	1	.	1	.	1	.	1	.	1	.		1	.		141	1	.	1	.
142	1	.	1	.	1	.	1	.	1	.	1	.	3	2	1	.	1	.	1	.	1	.	1	.	1	.	1	.	1	.	1	.	1	.	1	.	1	.	1	.		1.1	2		142	1	.	2	2
143	4	3	2	1	3	2	2	2	2	3	1	.	2	1	2	2	1	.	2	1	3	2	2	2	3	3	3	3	2	2	3	4	4	4	3	4	2	3	3	3		2.45	2.5		143	3	4	2	1
144	3	2	2	1	3	3	1	.	1	.	2	1	3	1	2	1	1	.	3	2	2	1	1	.	1	.	1	.	2	2	1	.	1	.	1	.	1	.	1	.		1.65	1.55556		144	3	2	2	2
145	3	3	1	.	3	3	2	2	3	3	1	.	4	4	1	.	2	2	1	.	4	4	1	.	1	.	1	.	1	.	1	.	1	.	1	.	1	.	1	.		1.7	3		145	3	3	4	4
146	1	.	1	.	1	.	1	.	1	.	1	.	1	.	1	.	1	.	1	.	1	.	1	.	1	.	1	.	1	.	1	.	1	.	1	.	1	.	1	.		1	.		146	2	2	1	.
147	2	3	1	.	3	2	2	3	1	.	1	.	2	1	2	2	1	.	1	.	3	2	1	.	2	3	2	2	2	2	1	.	1	.	1	.	1	.	1	.		1.55	2.22222		147	4	4	4	3
148	1	.	2	1	2	1	1	.	1	.	3	1	3	1	1	.	1	.	1	.	1	.	1	.	1	.	1	.	1	.	1	.	1	.	1	.	1	.	1	.		1.3	1		148	1	.	2	2
149	1	.	1	.	1	.	1	.	1	.	2	1	2	1	2	1	1	.	1	.	1	.	1	.	1	.	1	.	1	.	1	.	1	.	1	.	1	.	1	.		1.15	1		149	1	.	1	.
150	2	3	2	2	2	3	2	3	2	3	3	3	2	3	3	3	2	2	3	2	2	2	3	3	2	2	2	2	3	2	2	2	3	2	2	2	2	3	3	2		2.35	2.45		150	2	3	3	3
151	2	1	1	.	3	2	1	.	2	1	1	.	2	2	2	1	3	3	1	.	2	2	1	.	1	.	1	.	1	.	1	.	1	.	1	.	1	.	1	.		1.45	1.71429		151	2	1	2	1
152	2	3	2	2	3	1	1	.	1	.	1	.	2	1	1	.	1	.	1	.	3	3	1	.	1	.	2	2	2	2	1	.	1	.	1	.	1	.	1	.		1.45	2		152	2	2	3	3
153	1	.	1	.	1	.	1	.	1	.	1	.	1	.	1	.	1	.	1	.	1	.	1	.	1	.	1	.	1	.	1	.	1	.	1	.	1	.	1	.		1	.		153	1	.	1	.
154	1	.	2	1	1	.	1	.	1	.	1	.	1	.	1	.	1	.	1	.	1	.	1	.	1	.	1	.	1	.	1	.	1	.	1	.	1	.	1	.		1.05	1		154	2	2	2	2
155	2	2	1	.	2	2	1	.	1	.	1	.	1	.	1	.	1	.	1	.	3	1	1	.	1	.	1	.	1	.	1	.	1	.	1	.	1	.	1	.		1.2	1.66667		155	2	2	3	3
156	1	.	1	.	1	.	1	.	1	.	1	.	1	.	1	.	1	.	1	.	1	.	1	.	1	.	1	.	1	.	1	.	1	.	1	.	1	.	1	.		1	.		156	2	1	1	.
157	1	.	2	2	1	.	2	2	1	.	1	.	2	1	1	.	1	.	1	.	2	2	1	.	1	.	1	.	1	.	1	.	1	.	1	.	1	.	1	.		1.2	1.75		157	2	2	2	2
158	2	2	2	2	2	2	2	2	2	2	2	2	2	2	2	2	2	2	2	2	2	2	1	.	1	.	1	.	1	.	1	.	1	.	1	.	1	.	1	.		1.55	2		158	2	2	2	2
159	1	.	1	.	1	.	1	.	1	.	1	.	1	.	1	.	1	.	1	.	1	.	1	.	1	.	1	.	1	.	1	.	1	.	1	.	1	.	1	.		1	.		159	1	.	1	.
160	3	3	3	3	2	3	2	3	2	3	2	3	3	3	3	3	2	3	2	2	2	2	2	2	2	2	2	2	2	2	2	2	2	2	2	2	2	2	2	2		2.2	2.45		160	3	2	2	3
161	3	2	3	3	3	2	3	2	2	2	2	2	2	2	2	2	2	2	2	2	3	2	2	2	2	2	2	3	3	2	2	2	3	2	2	2	2	2	1	.		2.3	2.10526		161	4	3	3	2
162	1	.	1	.	1	.	1	.	1	.	1	.	1	.	1	.	1	.	1	.	1	.	1	.	1	.	1	.	1	.	1	.	1	.	1	.	1	.	1	.		1	.		162	1	.	1	.
163	1	.	2	1	1	.	1	.	1	.	2	1	3	1	1	.	1	.	1	.	1	.	1	.	1	.	1	.	1	.	1	.	1	.	1	.	1	.	1	.		1.2	1		163	2	1	2	1
164	1	.	1	.	1	.	1	.	1	.	1	.	1	.	1	.	1	.	1	.	1	.	1	.	1	.	1	.	1	.	1	.	1	.	1	.	1	.	1	.		1	.		164	3	2	2	2
165	1	.	1	.	1	.	1	.	1	.	1	.	2	1	1	.	1	.	2	1	1	.	1	.	1	.	1	.	1	.	1	.	1	.	1	.	1	.	1	.		1.1	1		165	2	1	1	.
166	2	2	2	2	2	2	1	.	1	.	2	2	2	2	2	1	2	2	1	.	2	2	2	1	1	.	1	.	1	.	1	.	1	.	1	.	1	.	1	.		1.45	1.77778		166	2	2	2	2
167	2	2	2	4	3	3	3	3	2	2	1	.	1	.	1	.	1	.	2	1	2	2	1	.	2	2	1	.	1	.	1	.	2	4	1	.	1	.	2	4		1.6	2.7		167	3	3	4	3
168	4	4	2	1	4	4	2	3	2	2	1	.	1	.	1	.	1	.	4	1	1	.	1	.	1	.	1	.	2	2	1	.	1	.	1	.	1	.	1	.		1.65	2.42857		168	3	3	1	.
169	1	.	2	1	1	.	1	.	1	.	1	.	1	.	1	.	1	.	1	.	1	.	1	.	1	.	1	.	1	.	1	.	1	.	1	.	1	.	1	.		1.05	1		169	2	1	2	1
170	3	3	1	.	1	.	2	2	1	.	4	1	3	1	1	.	1	.	1	.	1	.	1	.	1	.	1	.	1	.	1	.	1	.	1	.	1	.	1	.		1.4	1.75		170	3	3	2	2
171	2	3	2	2	2	2	2	2	2	2	1	.	3	1	1	.	1	.	1	.	2	2	1	.	1	.	1	.	1	.	1	.	1	.	1	.	1	.	1	.		1.4	2		171	2	3	3	3
172	1	.	2	1	1	.	1	.	1	.	1	.	1	.	1	.	1	.	1	.	1	.	1	.	1	.	1	.	1	.	1	.	1	.	1	.	1	.	1	.		1.05	1		172	3	1	2	2
173	2	2	1	.	1	.	1	.	1	.	1	.	1	.	1	.	1	.	1	.	1	.	1	.	1	.	1	.	1	.	1	.	1	.	1	.	1	.	1	.		1.05	2		173	2	2	3	3
174	1	.	1	.	2	2	1	.	1	.	1	.	1	.	1	.	1	.	2	1	1	.	1	.	1	.	1	.	1	.	1	.	1	.	1	.	1	.	1	.		1.1	1.5		174	2	2	2	3
175	2	2	2	2	3	2	2	2	1	.	1	.	2	1	1	.	2	2	2	3	4	2	1	.	1	.	1	.	2	1	1	.	1	.	1	.	1	.	1	.		1.6	1.88889		175	2	2	2	2
176	1	.	1	.	4	4	2	2	1	.	2	1	2	1	1	.	2	1	1	.	1	.	1	.	1	.	1	.	1	.	1	.	1	.	1	.	1	.	1	.		1.35	1.8		176	2	2	2	3
177	1	.	1	.	1	.	1	.	1	.	3	1	3	2	1	.	1	.	1	.	1	.	1	.	1	.	1	.	1	.	1	.	1	.	1	.	1	.	1	.		1.2	1.5		177	1	.	1	.
178	3	3	2	1	3	3	2	2	2	2	1	.	2	2	1	.	1	.	1	.	2	3	1	.	1	.	1	.	1	.	1	.	1	.	1	.	1	.	1	.		1.45	2.28571		178	3	3	2	3
179	1	.	1	.	4	4	2	4	1	.	4	1	4	1	4	1	1	.	4	1	4	1	1	.	3	3	1	.	1	.	1	.	1	.	1	.	1	.	2	1		2.1	1.88889		179	4	4	4	4
180	1	.	1	.	1	.	1	.	1	.	1	.	1	.	1	.	1	.	1	.	1	.	1	.	1	.	1	.	1	.	1	.	1	.	1	.	1	.	1	.		1	.		180	1	.	1	.
181	2	2	1	.	3	3	2	2	1	.	1	.	1	.	1	.	1	.	1	.	1	.	1	.	1	.	1	.	1	.	1	.	1	.	1	.	1	.	1	.		1.2	2.33333		181	3	3	4	4
182	2	1	1	.	3	1	1	.	1	.	1	.	1	.	1	.	1	.	1	.	1	.	1	.	1	.	1	.	1	.	1	.	1	.	1	.	1	.	1	.		1.15	1		182	2	2	1	.
183	3	3	2	2	3	2	2	2	2	2	2	2	2	1	1	.	2	1	1	.	2	1	2	2	2	2	1	.	1	.	2	2	2	2	1	.	1	.	1	.		1.75	1.84615		183	2	2	1	.
184	1	.	1	.	2	3	1	.	1	.	2	2	2	3	1	.	1	.	1	.	1	.	1	.	1	.	1	.	1	.	2	2	1	.	1	.	1	.	1	.		1.2	2.5		184	2	3	3	3
185	2	1	1	.	2	2	1	.	1	.	1	.	1	.	1	.	1	.	1	.	3	4	1	.	1	.	1	.	1	.	1	.	1	.	1	.	1	.	1	.		1.2	2.33333		185	2	2	3	3
186	1	.	2	2	2	1	2	2	1	.	1	.	1	.	1	.	2	1	1	.	1	.	1	.	1	.	1	.	1	.	1	.	1	.	1	.	1	.	1	.		1.2	1.5		186	2	2	3	2
187	2	3	1	.	1	.	1	.	1	.	1	.	1	.	1	.	1	.	1	.	2	2	1	.	1	.	1	.	1	.	2	4	1	.	1	.	1	.	1	.		1.15	3		187	3	4	3	4
188	1	.	1	.	2	1	1	.	1	.	1	.	2	1	1	.	1	.	1	.	1	.	1	.	1	.	1	.	1	.	1	.	1	.	1	.	1	.	1	.		1.1	1		188	1	.	1	.
189	2	2	1	.	2	2	1	.	1	.	1	.	1	.	1	.	1	.	1	.	1	.	1	.	1	.	1	.	1	.	1	.	1	.	1	.	1	.	1	.		1.1	2		189	2	2	2	2
190	1	.	1	.	1	.	1	.	1	.	1	.	1	.	1	.	1	.	1	.	1	.	1	.	1	.	1	.	1	.	1	.	1	.	1	.	1	.	1	.		1	.		190	3	2	2	1
191	1	.	1	.	2	1	1	.	1	.	1	.	1	.	1	.	1	.	1	.	2	1	1	.	1	.	1	.	1	.	1	.	1	.	1	.	1	.	1	.		1.1	1		191	2	2	2	1
192	2	2	1	.	3	2	3	3	1	.	1	.	4	2	3	3	2	2	3	1	2	3	2	2	2	3	4	1	3	2	2	2	3	2	2	1	2	1	3	2		2.4	2		192	2	2	2	3
193	1	.	1	.	1	.	1	.	2	3	1	.	1	.	1	.	1	.	1	.	1	.	1	.	1	.	1	.	1	.	1	.	1	.	1	.	1	.	1	.		1.05	3		193	2	2	3	1
194	1	.	1	.	2	1	1	.	1	.	1	.	1	.	1	.	1	.	1	.	1	.	1	.	1	.	1	.	1	.	1	.	1	.	1	.	1	.	1	.		1.05	1		194	1	.	2	1
195	2	2	1	.	3	2	3	2	2	2	1	.	1	.	1	.	1	.	1	.	3	3	1	.	2	2	2	2	2	2	1	.	1	.	1	.	1	.	1	.		1.55	2.125		195	2	2	3	3
196	2	2	1	.	3	2	2	1	2	1	2	1	2	1	1	.	1	.	1	.	1	.	1	.	1	.	1	.	1	.	1	.	1	.	1	.	1	.	1	.		1.35	1.33333		196	2	2	1	.
197	1	.	1	.	1	.	1	.	1	.	1	.	1	.	1	.	1	.	1	.	3	3	1	.	1	.	1	.	1	.	1	.	1	.	1	.	1	.	1	.		1.1	3		197	2	1	2	1
198	1	.	2	1	2	1	2	1	2	2	2	1	1	.	1	.	1	.	1	.	2	2	1	.	1	.	1	.	1	.	1	.	1	.	1	.	1	.	1	.		1.3	1.33333		198	2	1	2	1
199	1	.	2	1	2	1	2	2	2	2	1	.	1	.	1	.	1	.	1	.	1	.	1	.	1	.	1	.	1	.	1	.	1	.	1	.	1	.	1	.		1.2	1.5		199	1	.	3	3
200	2	2	1	.	1	.	1	.	1	.	1	.	1	.	1	.	1	.	1	.	2	1	1	.	1	.	1	.	1	.	1	.	1	.	1	.	1	.	1	.		1.1	1.5		200	2	1	1	.
201	2	3	2	2	2	3	4	4	2	3	1	.	1	.	2	2	2	3	2	3	3	4	2	2	2	3	3	3	2	2	4	4	2	4	2	4	2	3	4	4		2.3	3.11111		201	3	3	3	3
202	1	.	1	.	2	1	1	.	1	.	1	.	1	.	1	.	1	.	1	.	1	.	1	.	1	.	1	.	1	.	1	.	1	.	1	.	1	.	1	.		1.05	1		202	2	1	1	.
203	1	.	2	1	1	.	2	1	1	.	1	.	2	2	2	1	1	.	1	.	2	2	1	.	1	.	1	.	1	.	1	.	1	.	1	.	1	.	1	.		1.25	1.4		203	2	1	2	2
204	3	3	1	.	4	3	3	3	2	2	4	1	2	1	1	.	1	.	3	1	2	2	1	.	1	.	1	.	1	.	1	.	1	.	1	.	1	.	1	.		1.75	2		204	3	3	2	2
205	2	1	2	1	1	.	1	.	1	.	2	1	1	.	1	.	1	.	1	.	1	.	1	.	1	.	1	.	1	.	1	.	1	.	1	.	1	.	1	.		1.15	1		205	2	2	2	2
206	1	.	1	.	1	.	1	.	1	.	1	.	1	.	1	.	1	.	1	.	1	.	1	.	1	.	1	.	1	.	1	.	1	.	1	.	1	.	1	.		1	.		206	2	2	3	3
207	1	.	1	.	1	.	1	.	1	.	1	.	1	.	1	.	1	.	1	.	1	.	1	.	1	.	1	.	1	.	1	.	1	.	1	.	1	.	1	.		1	.		207	2	1	1	.
208	2	2	1	.	1	.	1	.	1	.	1	.	2	1	1	.	1	.	1	.	3	2	1	.	1	.	1	.	1	.	1	.	1	.	1	.	1	.	1	.		1.2	1.66667		208	2	2	2	2
209	1	.	1	.	1	.	1	.	1	.	1	.	1	.	1	.	1	.	1	.	1	.	1	.	1	.	1	.	1	.	1	.	1	.	1	.	1	.	1	.		1	.		209	2	2	1	.
210	1	.	2	1	3	2	1	.	1	.	1	.	1	.	1	.	1	.	2	1	2	2	1	.	1	.	1	.	1	.	1	.	1	.	1	.	1	.	1	.		1.25	1.5		210	2	1	1	.
211	3	2	1	.	2	3	1	.	1	.	1	.	1	.	2	1	1	.	1	.	3	3	1	.	1	.	1	.	1	.	2	3	1	.	1	.	1	.	1	.		1.35	2.4		211	3	2	1	.
212	3	2	1	.	2	2	1	.	3	3	1	.	3	2	1	.	1	.	1	.	3	2	1	.	1	.	1	.	1	.	1	.	1	.	1	.	1	.	1	.		1.45	2.2		212	3	2	2	2
213	2	2	1	.	3	1	1	.	1	.	2	2	1	.	1	.	1	.	1	.	3	1	1	.	1	.	1	.	1	.	1	.	1	.	1	.	1	.	1	.		1.3	1.5		213	1	.	1	.
214	3	3	2	2	3	3	3	3	3	3	2	2	3	3	1	.	1	.	1	.	3	3	1	.	3	3	3	3	3	3	3	3	3	3	1	.	1	.	1	.		2.2	2.84615		214	3	3	3	3
215	1	.	1	.	2	2	1	.	1	.	1	.	1	.	1	.	1	.	1	.	1	.	1	.	1	.	1	.	1	.	1	.	1	.	1	.	1	.	1	.		1.05	2		215	2	1	2	2
216	2	3	2	2	1	.	1	.	2	4	4	4	3	3	1	.	1	.	2	2	3	4	1	.	2	4	1	.	1	.	2	4	2	3	1	.	1	.	1	.		1.7	3.3		216	1	.	3	2
217	2	3	2	1	4	2	2	3	3	3	2	1	2	1	2	1	2	2	1	.	2	2	3	3	1	.	1	.	1	.	3	3	1	.	1	.	1	.	1	.		1.85	2.08333		217	3	4	2	1
218	2	1	1	.	1	.	1	.	1	.	2	1	2	1	1	.	1	.	1	.	1	.	2	1	1	.	1	.	1	.	1	.	1	.	1	.	1	.	1	.		1.2	1		218	1	.	1	.
219	2	3	3	2	1	.	1	.	1	.	2	2	2	2	1	.	1	.	1	.	4	4	1	.	1	.	1	.	1	.	1	.	1	.	1	.	1	.	1	.		1.4	2.6		219	2	3	4	4
220	1	.	2	2	1	.	1	.	1	.	1	.	1	.	1	.	1	.	1	.	1	.	1	.	1	.	1	.	1	.	1	.	1	.	1	.	1	.	1	.		1.05	2		220	2	1	2	2
221	2	2	2	1	3	2	2	2	1	.	2	2	2	1	1	.	1	.	1	.	2	2	1	.	1	.	1	.	1	.	1	.	1	.	1	.	1	.	1	.		1.4	1.71429		221	3	2	2	2
222	1	.	1	.	2	2	1	.	1	.	1	.	1	.	1	.	1	.	1	.	1	.	1	.	1	.	1	.	1	.	1	.	1	.	1	.	1	.	1	.		1.05	2		222	2	2	2	2
223	3	2	3	2	3	3	3	3	2	2	2	2	2	2	2	1	1	.	1	.	2	2	2	2	2	2	3	3	3	2	1	.	2	2	1	.	1	.	2	2		2.05	2.13333		223	3	3	2	2
224	1	.	1	.	1	.	1	.	1	.	2	1	1	.	1	.	1	.	1	.	1	.	1	.	1	.	1	.	1	.	1	.	1	.	1	.	1	.	1	.		1.05	1		224	2	1	2	1
225	1	.	2	3	2	3	1	.	1	.	2	1	4	1	1	.	2	1	1	.	2	2	1	.	1	.	1	.	1	.	1	.	1	.	1	.	1	.	1	.		1.4	1.83333		225	2	2	2	4
226	1	.	2	1	1	.	1	.	1	.	3	1	3	1	1	.	1	.	1	.	1	.	1	.	1	.	1	.	1	.	1	.	1	.	1	.	1	.	1	.		1.25	1		226	1	.	1	.
227	3	4	2	2	4	4	3	3	4	4	1	.	1	.	1	.	1	.	2	1	3	2	3	3	3	3	3	3	4	4	1	.	2	1	1	.	1	.	1	.		2.2	2.83333		227	2	3	4	4
228	1	.	1	.	1	.	1	.	1	.	1	.	1	.	1	.	1	.	1	.	1	.	1	.	1	.	1	.	1	.	1	.	1	.	1	.	1	.	1	.		1	.		228	1	.	1	.
229	1	.	1	.	1	.	1	.	1	.	2	2	1	.	1	.	1	.	1	.	1	.	1	.	1	.	1	.	1	.	1	.	1	.	1	.	1	.	1	.		1.05	2		229	1	.	1	.
230	1	.	2	2	3	3	3	4	1	.	1	.	1	.	2	1	2	2	2	1	2	3	1	.	2	3	1	.	1	.	1	.	1	.	1	.	1	.	1	.		1.5	2.375		230	2	2	2	3
231	1	.	2	2	2	2	1	.	1	.	2	1	1	.	1	.	1	.	1	.	1	.	1	.	1	.	1	.	1	.	1	.	1	.	1	.	1	.	1	.		1.15	1.66667		231	2	2	2	2
232	1	.	1	.	1	.	1	.	1	.	1	.	1	.	1	.	1	.	1	.	1	.	1	.	1	.	1	.	1	.	1	.	1	.	1	.	1	.	1	.		1	.		232	4	4	3	3
233	1	.	1	.	1	.	1	1	1	.	1	.	1	.	1	.	1	.	1	.	1	.	1	.	1	.	1	.	1	.	1	.	1	.	1	.	1	.	1	.		1	1		233	3	2	1	.
234	4	4	2	1	4	4	4	4	4	4	4	3	2	2	2	1	1	.	2	1	4	4	1	.	1	.	1	.	1	.	1	.	1	.	1	.	1	.	1	.		2.1	2.8		234	4	4	4	4
235	3	3	2	2	3	3	2	3	2	3	2	1	2	2	1	.	1	.	2	2	1	.	1	.	2	3	2	3	1	.	2	4	2	4	1	.	1	.	3	3		1.8	2.76923		235	3	3	2	2
236	1	.	1	.	1	.	1	.	1	.	1	.	1	.	1	.	1	.	1	.	1	.	1	.	1	.	1	.	1	.	1	.	1	.	1	.	1	.	1	.		1	.		236	1	.	1	.
237	2	2	3	1	2	1	1	.	1	.	1	.	1	.	1	.	1	.	1	.	1	.	1	.	1	.	1	.	1	.	1	.	1	.	1	.	1	.	1	.		1.2	1.33333		237	3	2	1	.
238	1	.	2	2	2	1	1	.	1	.	1	.	1	.	1	.	1	.	1	.	1	.	2	2	1	.	1	.	2	2	1	.	1	.	1	.	1	.	1	.		1.2	1.75		238	2	2	2	2
239	1	.	1	.	2	2	1	.	1	.	2	2	2	2	2	1	1	.	2	1	1	.	1	.	1	.	1	.	1	.	1	.	1	.	1	.	1	.	1	.		1.25	1.6		239	2	1	1	.
240	1	.	1	.	2	2	1	.	1	.	2	2	2	2	2	2	1	.	1	.	2	2	1	.	1	.	1	.	1	.	1	.	1	.	1	.	1	.	1	.		1.25	2		240	1	.	1	.
241	1	.	2	1	1	.	1	.	1	.	1	.	1	.	1	.	1	.	1	.	1	.	1	.	1	.	1	.	1	.	1	.	1	.	1	.	1	.	1	.		1.05	1		241	2	1	2	2
242	1	.	1	.	2	1	1	.	1	.	1	.	1	.	1	.	1	.	1	.	1	.	1	.	1	.	1	.	1	.	1	.	1	.	1	.	1	.	1	.		1.05	1		242	2	1	1	.
243	1	.	2	2	2	2	1	.	1	.	2	2	2	2	1	.	1	.	1	.	2	2	1	.	2	2	1	.	2	1	1	.	1	.	1	.	1	.	1	.		1.35	1.85714		243	2	1	2	2
244	4	4	3	2	4	3	4	4	1	.	1	.	1	.	1	.	1	.	1	.	4	4	1	.	1	.	1	.	1	.	1	.	1	.	1	.	1	.	2	1		1.75	3		244	1	.	1	.
245	2	2	4	2	3	3	2	2	2	2	3	2	3	1	1	.	1	.	2	2	2	2	1	.	1	.	1	.	1	.	1	.	1	.	1	.	1	.	1	.		1.7	2		245	3	2	3	2
246	1	.	1	.	1	.	1	.	1	.	1	.	1	.	1	.	1	.	1	.	1	.	1	.	1	.	1	.	1	.	1	.	1	.	1	.	1	.	1	.		1	.		246	2	2	2	2
247	2	3	4	2	3	3	3	3	3	4	3	4	4	3	4	4	1	.	4	3	3	3	4	4	4	3	1	.	4	4	1	.	1	.	3	4	3	3	3	4		2.9	3.375		247	3	3	3	3
248	1	.	1	.	1	.	1	.	1	.	1	.	1	.	1	.	1	.	1	.	1	.	1	.	1	.	1	.	1	.	1	.	1	.	1	.	1	.	1	.		1	.		248	2	2	1	.
249	1	.	1	.	1	.	1	.	1	.	2	1	2	1	1	.	1	.	1	.	2	2	1	.	1	.	1	.	1	.	1	.	1	.	1	.	1	.	1	.		1.15	1.33333		249	1	.	1	.
250	2	2	1	.	3	2	2	2	1	.	1	.	2	2	2	1	1	.	2	1	1	.	1	.	1	.	1	.	2	1	1	.	1	.	1	.	1	.	1	.		1.4	1.57143		250	3	2	1	.
251	1	.	2	2	1	.	1	.	1	.	1	.	1	.	1	.	1	.	1	.	1	.	1	.	1	.	1	.	1	.	1	.	1	.	1	.	1	.	1	.		1.05	2		251	1	.	1	.
252	1	.	1	.	1	.	1	.	1	.	1	.	1	.	1	.	2	1	1	.	1	.	1	.	1	.	1	.	1	.	1	.	1	.	1	.	1	.	1	.		1.05	1		252	2	1	1	.
253	1	.	1	.	1	.	1	.	1	.	1	.	1	.	1	.	1	.	1	.	1	.	1	.	1	.	1	.	1	.	1	.	1	.	1	.	1	.	1	.		1	.		253	1	.	1	.
254	3	3	4	3	4	2	3	4	3	4	3	4	3	4	4	2	4	3	3	4	3	2	4	3	4	3	2	3	4	3	4	3	4	3	2	4	3	4	3	3		3.35	3.2		254	3	4	4	3
255	1	.	1	.	2	1	1	.	1	.	1	.	1	.	1	.	1	.	1	.	1	.	1	.	1	.	1	.	1	.	1	.	1	.	1	.	1	.	1	.		1.05	1		255	1	.	1	.
256	3	3	4	3	4	3	4	3	3	3	4	3	4	3	4	3	1	.	3	3	3	3	3	3	3	3	3	3	3	3	3	3	3	3	3	3	3	3	3	3		3.2	3		256	4	3	3	3
257	1	.	1	.	2	1	1	.	1	.	1	.	1	.	1	.	1	.	1	.	1	.	1	.	1	.	1	.	1	.	1	.	1	.	1	.	1	.	1	.		1.05	1		257	1	.	1	.
258	2	2	1	.	3	3	2	2	1	.	1	.	1	.	1	.	1	.	1	.	2	3	1	.	1	.	2	3	1	.	1	.	1	.	1	.	1	.	1	.		1.3	2.6		258	2	3	3	3
259	1	.	1	.	2	1	1	.	1	.	1	.	1	.	1	.	1	.	1	.	1	.	1	.	1	.	1	.	1	.	1	.	1	.	1	.	1	.	1	.		1.05	1		259	2	1	1	.
260	2	2	1	.	2	1	1	.	1	.	1	.	1	.	1	.	1	.	1	.	1	.	1	.	1	.	1	.	1	.	1	.	1	.	1	.	1	.	1	.		1.1	1.5		260	2	2	1	.
261	1	.	1	.	2	2	2	2	1	.	1	.	1	.	2	1	1	.	3	1	1	.	1	.	1	.	1	.	1	.	1	.	1	.	1	.	1	.	1	.		1.25	1.5		261	1	.	1	.
262	1	.	1	.	2	1	1	.	1	.	2	1	2	1	2	1	1	.	2	1	1	.	1	.	1	.	1	.	1	.	1	.	1	.	1	.	1	.	1	.		1.25	1		262	2	1	1	.
263	2	2	2	2	2	2	1	.	2	2	3	4	2	3	1	.	1	.	3	4	3	4	1	.	1	.	1	.	1	.	1	.	1	.	1	.	1	.	1	.		1.55	2.875		263	3	3	2	2
	1.80989	2.5	1.57795	1.95652	2.03802	2.15698	1.60456	2.57143	1.51711	2.65476	1.46768	1.94048	1.57414	1.93069	1.32319	1.8	1.25856	1.96154	1.3308	1.9	1.74525	2.4	1.28897	2.44898	1.38403	2.5303	1.25856	2.5	1.3308	2.36364	1.25475	2.75556	1.22814	2.60526	1.1597	2.61538	1.19392	2.64516	1.20532	2.58824						2.30798	2.3105	2.1673	2.41799
[truncated: 45 more columns]
